# Supplementary material for: Genome−wide identification and analysis of LEA_2 gene family in alfalfa (Medicago sativa L.) under aluminum stress
Source: Front Plant Sci. 2022 Nov 28;13:976160. doi: 10.3389/fpls.2022.976160 (PMC9742422; doi:10.3389/fpls.2022.976160)
Supplement: Supplementary file 2 [file Table_1.xlsx]

## Sheet: 155个基因的核酸序列
MS.gene002335.t1	ATGGCTCAACCTCCAACACAATCAAATCCTCAAGCAACCAAACCAAAAAGTTCAATGCTGCTACGTTACATTGCCATAATAATTTTAGCCTTAATAATCATTGTTGGCTTAGCTGTACTCATAAGTTGGCTAGTTGTAAGGCCAAAAAACTTGCAATATAGTGTTGAAGATGCTTCAATCCACAACTTCAATTTAACTGATGCAAATCATCTCTATGCAAACTTTGATATCACAATAAGATCAAAGAATCCAAATTCCAAAGTGTCAATATACTATGATTCTATTGAAGTGTCGGTGCGTTACGAGGATCAAACCCTAGCTACAAATGCAGTTCAACCGTTTTTTCAACCACATAAGAATGTTACTAGGATGCATGCAAGACTCACCGCTCAAACTGTG…
MS.gene002388.t1	ATGGCTGACAAAACTCAACCCCACAACTCACCACCAACCAAACAAGATGATGTCGTGGCACCTAAGAAACCTCCAAAGCCGGTGAATAATGAGCTTAATCCGCCGCAGAGAGCCATAGTCATCAAAGCTCCCAAGAATCAAACCTTCGGCGTCTCTCCGTCGGAGAAAGCTCGCCGCTACCAAGAATACACTCGCCTAAGACAACGCCCTAATCGGCGATGCCGTTGCTTTTGTTGGTTCATCGCATTAATTTTCCTCCTCATCGTGCTCCTCGGTATTGCTACTGGCATTCTCTACCTCATTTTCCGTCCCAAGGCGCTGAAATACTCCATCCAAGACATCAACATCAAAGAAATGAACACAACATGGCCGTCGTCCGAGGCAACAATCTTGCCGAAG…
MS.gene004955.t1	ATGTCAGATCATCAGAGACAGAGAATCCACCCTATGAATGTGGAAACAAAACCACACCCCAGGACACCATTAGTACCTCCAGGTTCCTCTAGATCAGAAAAGGTTATCCGTGTGCCTCCTCCACTACTGCATCAACATGCTATGCCAGCAATAAACTCTTCAAAACCAAAAAGAAGCTGTTTTTGCAAGTGCATATGTTGGACAATAAGCTTGTTATTCCTTCTTCTCATTATCATTGCAGCAACTGCAGGAGCTCTTTACCTCATCTTCAAACCAAAGCTTCCCAATTACTCAGTTGATACACTGAGGATTTCTGATCTGAGGCTTAACTTTGACTTGAGTCTGTATGCAAAGTTTGATGTGAAGATCACAGCAACCAACCCAAACAAGAAGATTGGT…
MS.gene007136.t1	ATGTCGGTAAAAGAGTGCAACCACCACAAAGGAAAGAAACACAAACGCTTCAGAAAAATCTTCTGGGGAATCATAATATTCCTCTTCATCGTCCTAGTAACAATCCTAATCATCTGGGCTGTCTTAAAACCTTCTAAACCTTCTTTCATTCTCCAAGATGTCACTGTTTACGCTTTCAACGCCACTGTTCCAAATTTCTTAACCTCAAATTTTCAAGTCACAGTTTCTTCACGTAATCCCAACGACAAAATCGGTATCTACTACGATCGTCTTGACTCTTACGTCACTTACCGGAGCCAACAAATTACTTACAGAACCGCCATACCTCCGTCGTATCAAGGTCACAAAGAGGTTGATGTTTGGTCGCCGTTTGTTTACGGAACAAACGTTCCGGTAGCT…
MS.gene007138.t1	ATGCAACCCCAATTAAGCGATTCTTACTATGGACCTGCCATTCCACCGACACGAGGGCAATCCCGCAATCGTCACCACCGTGGCAGAAGCTGTTTCAGCTGTCTCTTCAGCATCTTTTGGAAGCTAATAATTGCTCTTATTGTTCTCTTTGGTCTCATAATCCTTATCTTCTTTCTCATTGTTCAACCCCGTGCATTCAAGTTCTATGTCACGAAATCTGAATTAACACAATTTGATTACACAAACAACACACTACACTACAACATGGTGCTCAACTTCACATCCCACAACCCTAACAAAAAACTCGGTATCTATTACGACAAAGTTGAAGCTCAAGCATTCTATGAAGGGTCAAGGTTTGCTAACGTAGATGTTATCACACACATGAACTCATTTCGC…
MS.gene007140.t1	ATGCAACCCCAATTAAGCGATTCTTACTATGGACCTGCCATTCCACCGACACGAGGGCAATCCCGCAATCGTCACCACCGTGGCAGAAGCTGTTTCAGCTGTCTCTTCAGCATCTTTTGGAAGCTAATAATTGCTCTTATTGTTCTCTTTGGTCTCATAATCCTTATCTTCTTTCTCATTGTTCAACCCCGTGCATTCAAGTTCTATGTCACGAAATCTGAATTAACACAATTTGATTACACAAACAACACACTACACTACAACATGGTGCTCAACTTCACATCCCACAACCCTAACAAAAAACTCGGTATCTATTACGACAAAGTTGAAGCTCAAGCATTCTATGAAGGGTCAAGGTTTGCTAACGTAGATGTTATCACACACATGAACTCATTTCGC…
MS.gene007142.t1	ATGGCTGATAACAAGCAACCACAATTGAACGGTGCGTACTACGGCCCCGCCATTCCACCACCAGCACAACCTCGCCCTCACAACCACCGAAGCAGAAGTTGTTGTTGCTGTCTCTTCAGTTTCTTCTGGAAGCTTTTAATCGCACTCATAGTTCTTGCTGGCCTCGCAGTCCTTATCTTCTATCTCGTTGTACAACCCCGCCCCTTCAAGTTCTATGTCGACGAAGTCAATCTAACGAAATTCGACTACAGCAACAATACACTAAACTACAACATGGTGCTCAACTTCACAGCACGCAATCCAAACAAAAAACTCAACATCTATTATGATAAAGTGGAGGCACGAGCATTCTACGAAGGGTCGAGGTTTGCCAATGTTGATGTGATCACACACATGAAC…
MS.gene007145.t1	ATGGCCGATAACAAACAACCACAATTAAATGGTGCCTACTACGGCCCCGCCATTCCACCACCAGCACAACCTCACCCTCACCGCCACCGAAGCAAAAGCTGTTGTTGCTGTCTCTTCAGTTTCTTCTGGAAGCTATTAGTCACACTCATCTTTCTTGCTGCACTCGTAGTCCTTATCTTCTATCTCATTGTTCAACCTCATGCCTTCAAGTTCTATGTCAACGAAGCCAATCTAACAAAATTCGACTACAGAAACAACACACTACATTACAACATGGTGCTCAACTTCACCGCTCGCAACCCAAACAAAAAACTCAACTTCTATTACGACAAAGTTGAGGCCCGAGCATTCTATGAAGGTTCAAGGTTCGCGGATGTGGATGTGATCACAGCCATGAAT…
MS.gene007146.t1	ATGCATGAGAAACAACAACTAAACGGAGCCTACTACGGCCCAGCAATCCCTCCACCAACAAGATCCTACAACCGTCCATCTCGTGGCGGCGGTTTCGACTGCTGCTGCGGCTGTATCTTCAACCTAATATTCAAACTCATCCTCACCGTCATAATAATCATCGGCATCGCAGTCTTCATCTTCTGGCTCATAGTTCGTCCCAACGCTGTCAAAGTCCACGTCACAGACGCAACCTTAACCCAATTCAACTACACAAACAACAACAGCAACCTCAACTACAATCTTGCTCTAAATATAACAATCCGCAACCCGAACAAAAGACTTGGCATCTACTACGACTACATCGAAGCTAGGGCTTTATACCATGATGCTAGGGTTGACTCTATTTTTCTTGATCCT…
MS.gene008386.t1	ATGATGACAGATCATCAGAGAATTCACCCTGCTAGTGATTTGGAGTCACAAAACAAACCTACAGTTCCTTTGTTTCCTCGAAACACTTCAAAGTCCGATCGACGCAGTCCTTCATATCCACCTCTTCCGAAACGCCACTTTCCAGTGAGGCATACTCATCCACCAAAGAAGAAAAGAAGTTGTTGCTGCAGGTTCTTGTGCTGCACCTTCACCATATTGCTGATTCTTATAATTGCAATTGGCATCACTGTTGGGGCACTCTACCTTGCTTTTAGGCCAAAGCTTCCCAAATACTCCGTAGACAGACTAAGAATAACACAGTTCAATCTTTCCGACGACAACAGTCTCTTTGTTACCTTCAATGTAACAGTAACTGCAAGAAACCCAAACAAGAAAATT…
MS.gene009616.t1	ATGGCAGATAATCAAAGAATTCATCCACTTCATGATGTTGAAGCACCTCAACAACAACCTTCAGCACCTTTAGTACCAAGAAACATGTCAAAATCTGATGATCCTGAACAACAACATGGTCCTCCTCCTTTTCCTAGTACACAACAAACTTTGCCTATTCCTATTAATCAATCAAAACCACCAAAGAAAAGAAGAAGCTGTTGCTGCAAATTCTTCTGTTGGATTTTCAGCATACTAATATTTTTGATCATAGCACTTGGCATAACAATTGGAATACTCTTCCTTGTTTTTAGACCAAAGATTCCAAAATACTCGGTCGATGAACTACGTGTCACGCAATTCGATCTTTCAAACAACAACAGTTTGGCAGTCACATTCAACTTAACATTCACTGCAAGA…
MS.gene012812.t1	ATGACCGAACCACCTTCCAAACCCAACGGTAACGGCGCAATTAACGGCGTCGCCGCAACCAACGGTAACGGAAATCCAGCTCCAGTTAAATCTCAGCTTTACAATCCAAACCGTCAAGTTTATCGTCCTCGACAATACAATCGTCGCCGTCGATCTAACCGTAGCCTCTGCTGTTGCTGCTGTTTCTGGACAATCCTCACCGTTCTCGGCGCCGCATTTCTTGTTGCGATTGTCGGTGCTGTATTCTATGTACTCTACCATCCTCACCAACCACAATTCTCCATCACTAACCTCCGCATTGCTAAGATGAATCTCAAAACTCCAACTGATTCACCTTCACATCTCACCACACTCTTCAACCTCACACTCATCGCTAAAAACCCTAACAACCACCTCGTT…
MS.gene01316.t1	ATGGCTCAACCTCCAACACAATCAAATCCTCAAGCAACCAAACCAAAAAGTTCAATGCTGCTACGTTACATTGCCATAATAATTTTAGCCTTAATAATCATTGTTGGCTTAGCTGTACTCATAAGTTGGCTAGTTGTAAGGCCAAAAAACTTGCAATATAGTGTTGAAGATGCTTCAATCCACAACTTCAATTTAACTGATGCAAATCATCTCTATGCAAACTTTGATATCACAATAAGATCAAAGAATCCAAATTCCAAAGTGTCAATATACTATGATTCTATTGAAGTGTCGGTGCGTTACGAGGATCAAACCCTAGCTACAAATGCAGTTCAACCGTTTTTTCAACCACATAAGAATGTTACTAGGATGCATGCAAGACTCACCGCTCAAACTGTG…
MS.gene013497.t1	ATGTCTCAAATCACAATAAAATCTCCAAAACACTGTGCCACAAAACAAGTAAGAATAGAGAGAAACTACAAGAAAATCTTCTTTGCTTTCTCAACATTTTTCACCACAATCCTATTACTCATACTTCTCATCTATTTCATCCTTAAACCCTCCAAACCTCAATTCTCCCTCCAAGAACTTGACATCTATCAACTAAACCTCTCAGGCCCAATCCTCAACTCCTCAATTCAACTCACTCTTCTCTCCAAAAATCCAAACCAAAAAGTTAGCATTTACTACGACGAGTTTCAAGTTTATGCAACTTACAAGAATCAACAAATAACTAGTGATTCATTTGTGCCACCTTTTTACCAAGGAACACAAGAGAGTAATTTTTTATCATCTTCTTTGATTGGAAAT…
MS.gene01365.t1	ATGGCTGACAAAACTCAACCCCACAACTCACCACCAACCAAACAAGATGATGTCGTGGCACCTAAGCAACCTCCAAAGCCGGTGAATAATGAGCTTAATCCGCCGCAGAGAGCCATAGTCATCAAAGCTCCCAAGAATCAAACCTTCAGCGTCTCTCCGTCGGAGAAAGCTCGCCGCTACCAAGAATACACTCGCCTAAGACAACGCCCTAATCGGCGATGCCGTTGCTTTTGTTGGTTCATCGCATTAATTTTCCTCCTCATCGTGCTCCTCGGTATTGCTACTGGCATTCTCTACCTCATTTTCCGTCCCAAGGCGCTGAAATACTCCATCCAAGACATCAACATCAAAGAAATGAACACAACATGGCCGTCGTCCGAGGCAACAATCTTGCCGAAG…
MS.gene015019.t1	ATGACCGAACCACCTTCCAAATCCAACGGTAACGGCGCAATTAACGGCGTCGCCGCAACTAACGGTAACGGAAATCCAGCTCCAGTTAAATCTCAGCTTTACAATCCAAACCGTCAAGTTTATCGTCCTCAACAATACAATCGTCGCCGTCGATCTAACCGTAGCCTCTGCTGTTGCTGCTGTTTCTGGACAATCCTCACCGTTCTCGGCGCCGCATTTCTCGTTGCGATTGTCGGTGCTGTATTCTATGTACTCTACCATCCTCACCAACCACAATTCTCCATCACTAACCTCCGCATTGCTAAGATGAATCTCAAAACTCCAACTGATTCACCTTCACATCTCACCACACTCTTCAACCTCACACTCATCGCTAAAAACCCTAACAACCACCTCGTT…
MS.gene016859.t1	ATGGCTGACCGTGTTCACCCCCGTGACTCACCACCAGTTTCTCCACAATCCGCCGCTGTTGCTCCAAAACCACCGTTAGATAAGCATGTTCCACCGCCGGGAACTTATGTCATCAAGATTCCTAAGGACATAGTCCACCGAGTCCCTCCACCGGAGAATGCTCGCCGTTACGAACAATACACACGCAAGAAACACCGTCGGAACCGTCATTGCTGCTGCCTTTGCTGGTTCATTGGAATAATTTTCATCCTCATCATGCTCCTTGGCATTGCCGCCGGCATTTTCTACCTTGTTTTCCGCCCAAAAGCACCGAACTACACCATCGAAAACATCACCATTAGAGGAATCAACATAACCTCACCGTTGTCCACGACAGGGATCTCACCGGAGTTTGACGTC…
MS.gene016861.t1	ATGGCTGACCGTGTTCACCCCCGTGACTCACCACCAGTTTCTCCACAATCCGCCGTTGTTGCTCCAAAACCACCGTTAGATAAGCCTGTTCCACCGCCGGGAACTTATGTCATCAAGATTCCTAAGGACATAGTCCACCGAGTCCCTCCACCGGAGAACGCTCGCCGTTACGAACAATACACACGCAAGAAACACCGTCGGAACCGTCATTGCTGCTGCCTTTGCTGGTTCATCGGAATAATTTTCATCCTCATCATGCTCCTTGGCATTGCCGCCGCCATTTTCTACCTTGTTTTCCGTCCAAAAGCACCAAACTACACCATTGAAAACATCACCATTAGAGGAATCAACATAACCTCACCGTCGTCCACGACAGGAATCTCACCAGAGTTTGACGTT…
MS.gene016932.t1	ATGTCGACGTCGGAGGATAAGCCGGAAGTGGTGGAAAGGGGGCTTTTTAAAGATGATAAGCACAAGGAAGAAGATAAACAAGAAGAAGAAGAGAAGGGTGGATTTATTGAAAAGGTGAAGGATTTCATTCATGACATTGGCGAGAAGATTGAGGAAGTTATTGGATTTGGGAAACCAACTGCTGATGTTAAAACGATACACGTTCCGAAAATTAACCTTCATAAGATAGATCTTGTTGTTGATATTCTCATCAAAAATCCCAATCCGGTGCCAATTCCTTTGATTGACATCAATTATTTGATTGAGAGTGATGACAGGAAACTCATTTCCGGTTTGATACCAGATGCAGGTACTATCCATGCTCATGGAGAGGAAACTGTCAAGATTCCTCTTACTTTG…
MS.gene016934.t1	ATGTCGACGTCGGAGGATAAGCCGGAAGTGGTGGAAAGGGGGCTTTTTAAAGATGATAAGCACAAGGAAGAAGATAAACAAGAAGAAGAAGAGAAGGGTGGATTTATTGAAAAGGTGAAGGATTTCATTCATGACATTGGCGAGAAGATTGAGGAAGTTATTGGATTTGGGAAACCAACTGCTGATGTTAAAACGATACACGTTCCGAAAATTAACCTTCATAAGATAGATCTTGTTGTTGATATTCTCATCAAAAATCCCAATCCGGTGCCAATTCCTTTGATTGACATCAATTATTTGATTGAGAGTGATGACAGGAAACTCATTTCCGGTTTGATACCAGATGCAGGTACTATCCATGCTCATGGAGAGGAAACTGTCAAGATTCCTCTTACTTTG…
MS.gene01727.t1	ATGGCTCAACCTCCAACACAATCAAATCCTCAAGCAACCAAACCAAAAAGTTCAATGCTGCTACGTTACATTGCCATAATAATTTTAGCCTTAATAATCATTGTTGGCTTAGCTGTACTCATAAGTTGGCTAGTTGTAAGGCCAAAAAACTTGCAATATAGTGTTGAAGATGCTTCAATCCACAACTTCAATTTAACTGATGCAAATCATCTCTATGCAAACTTTGATATCACAATAAGATCAAAGAATCCAAATTCCAAAGTGTCAATATACTATGATTCTATTGAAGTGTCGGTGCGTTACGAGGATCAAACCCTAGCTACAAATGCAGTTCAACCGTTTTTTCAACCACATAAGAATGTTACTAGGATGCATGCAAGACTCACCGCTCAAACTGTG…
MS.gene017274.t1	ATGGCAGATAATCAAAGAATTCATCCACTTCATGATGTTGAAGCACCTCAACAACAACCTTCAGCTCCTTTAGTACCAAGAAACATGTCAAAATCTGATGATCCTGAACAACAACATGGTCCTCCTCCTTTTCCTAGTACACAACAAACTTTGCCTATTCCTATTAATCAATCAAAACCACCAAAGAAAAGAAGAAGCTGTTGCTGCAAAATCTTCTGTTGGATTTTCAGCATACTAATATTTTTGATCATAGCACTTGGCATAACAATTGGAATACTCTTCCTTGTTTTTAGACCAAAGATTCCAAAATACTCAGTCGATGAACTACGTGTCACGCAATTCGATCTTTCAAACAACGACAGTTTGGCAGTCACATTCAACGTAACAATCACTGCAAGA…
MS.gene01775.t1	ATGGCTGACAAAACTCAACCCCACAACTCACCGCCAACCAAACAAGATGATGTCGTGGCACCTAAGCAACCTCCAAAGCCGGTGAATAATGAGCTTAATCCGCCGCAGAGAGCCATAGTCATCAAAGCTCCCAAGAATCAAACCTTCAGCGTCTCTCCGTCGGAGAAAGCTCGCCGCTACCAAGAATACACTCGCCTAAGACAACGCCCTAATCGGCGATGCCGTTGCTTTTGTTGGTTCATCGCATTAATTTTCCTCCTCATCGTGCTCCTCGGTATTGCTATTGGCATTCTCTACCTCATTTTCCGTCCCAAGGCGCTGAAATACTCCATCCAAGACATCAACATCAAAGAAATGAACACAACATGGCCGTCGTCCGAGGCAACAATCTTGCCGAAG…
MS.gene019021.t1	ATGTCGACATCGGATAAACCAGAAATAGTGAAAAGGGGTGAAGAACAAAAGGAAGGTGAGGAAAAGGGTGGATTTCTCAATACAGTGAAGGGTTTCATTCAAGACATTGGGGAGAAGATTGAGGAAACAGTTGGGTTTGGGAAACCAACTGCAGATGTTTCGGAGATACACATTCCTAAAATTAATCTTGACAAAGCAGATCTTGTTGTTGATATTCTCATAAAGAATCCGAATCCGGTACCGATTCCCCTAATTGATATTAACTATTTGGTTGAGAGCGATGGGAGGAAGCTAGTTTCGGGTTTGATACCAGATTCTGGTACAATCCATGCACATGGAGAGGAAACGGTAAAAATTCCCGTTACATTGATTTATGATGACATAAAAAATACATATGCG…
MS.gene019702.t1	ATGTCGCAGTTGGTGAATAAAGCCAAGAACTTTGTGTCTGAAAAAATTGGTGATATGGCCAAGCCAGAGGCAAGTGTTACTGACGTGGATTTCAAGAAAGTGAGCATGAACAATGTTGAATATTTGGCTAAGGTTTCTGTCAATAATCCTTATTCAACTCCAATCCCCATTTGTGAGGTCAAATACTCTTTCAAAAGTGCCAACAGGGAGATAGCATCTGGCACAATACCAGATCCAGGGTCTTTGAAGGCAAAGGACACAACAATGGTGGATGTACCTATGAAGGTGCCATATAGCATATTGATGAGCTTGGCAAGGGACATTGGAGCTGATTGGGACATTGATTATCAATTGGATTTGGGACTTGTTATTGACCTTCCTGTTATTGGAAACTTTACC…
MS.gene02171.t1	ATGCTGCTACGTTACATTGCCATAATAATTTTAGCCTTAATAATCATTGTTGGCTTAGCTGTACTCATAAGTTGGCTAGTTGTAAGGCCAAAAAACTTGCAATATAGTGTTGAAGATGCTTCAATCCACAACTTCAATTTAACTGATGCAAATCATCTCTATGCAAACTTTGATATCACAATAAGATCAAAGAATCCAAATTCCAAAGTGTCAATATACTATGATTCTATTGAAGTGTCGGTGCGTTACGAGGATCAAACCCTAGCTACAAATGCAGTTCAACCGTTTTTTCAACCACATAAGAATGTTACTAGGATGCATGCAAGACTCACCGCTCAAACTGTGGCTTTGTATGATTCTGTGCCAAAAGATCTTAAGCTTGAGAGATCTTCTGGGGAT…
MS.gene02173.t1	ATGCTGCTACGTTACATTGCCATAATAATTTTAGCCTTAATAATCATTGTTGGCTTAGCTGTACTCATAAGTTGGCTAGTTGTAAGGCCAAAAAACTTGCAATATAGTGTTGAAGATGCTTCAATCCACAACTTCAATTTAACTGATGCAAATCATCTCTATGCAAACTTTGATATCACAATAAGATCAAAGAATCCAAATTCCAAAGTGTCAATATACTATGATTCTATTGAAGTGTCGGTGCGTTACGAGGATCAAACCCTAGCTACAAATGCAGTTCAACCGTTTTTTCAACCACATAAGAATGTTACTAGGATGCATGCAAGACTCACCGCTCAAACTGTGGCTTTGTATGATTCTGTGCCAAAAGATCTTAAGCTTGAGAGATCTTCTGGGGAT…
MS.gene022239.t1	ATGGTGCAGTTTTGTTGGGCAGTGCTGCTATCAGGAGTGTTTGCTGTTTTGCAGGTGGCTGACAAACAGCTGGTTCTGGTTCGTGTTTGGGTGCTGCAGAAGCTTGCTGTTCGGCCTGTCTGTGTTGCGGTGTTGCTTTTGAGCATGTTTTGTTTTGTCTTCCTGGAAGTAGGATATCAGGAAGTAGGAGGAGGCACTTTATACTTGATTTACCGACCTGAAGCACCTAAATTCGCAATTGATAACGTCTCTGTCAAGGGAATGAACCCAGCATCTTTGTCTTCTATTTCACCGGAGGTTGACGTCTCCATTAAGGCTGATAATGTTAACAAGATTGGAATCTACTATAAGAAAAACAACACTGTTGAAATGTTTTATAAAGATGCTCAGCTTTGTAAC…
MS.gene022241.t1	ATGGCTGATCGAGTTCCCAATTACCAGCCCCGTCGCAAAAGTTGCTGGTGCAAGTGTTGTTGTTGTCTCTGTGGGTTCATCGCCCTCCTACTCACTCTCATCGTGCTCCTTTTTATAGCCGTCGTCACTTTTATCATGATTGTCCACCCAGAATCACCTAACTATACAATTGATCGCATTGCTGTCAAGAACATGAACCTCTCTTCGCCTTTTACTTCGATCTCGCCCGAGTTTGACGTCTCCATTAAGGCTGATAATGGTAACCACAAGCTTGGAATCTACTATGAGAAGGATAGCAGCGTTGAAATAATTTACAGAGACATTAGCCTCTGTAAAGGAGTGCTACCGGCTGTGTTTTATCAACCATCAAATAACATGACGGTGATTCACTCAGTGTTA…
MS.gene022242.t1	ATGGATGATCACAACTTTCCTCCGCCAGACAATGCCGCCAATAACACTCGTCGCAGAAGTTGTTGTCGTTCTTTTTGTCGGCTTATTGGCATAGTTTTTGCGCTCTTTATCCTCGTGAGCGCCGCTGCTACTTTGATTTTCCGTCCAGGAGCGCCTAAATATGAAATCGATAGCATCTCCGTTAAGGGAATTAACCTTACGTCTTTGTCTACTATTTCTCCAGAGTTTGACGTCTCCGTTAAGGTTGATAATGGTAACAAGATTGGAATCTACTATGGGTATGACAACACTGTTAAAATATTTTATAGAGACATTCAGCTCTCTAAGGGCGTGCTGCCGACATTTTATCACCCAGCAAATAACGTGACAGTGTTTAACACGGTGTTGAAAGGTAACAAT…
MS.gene022243.t1	ATGGCTGATCGTGTTCACCCTAACGCCTCTCCACCTTCCAACACCGCTCCATCGCCGCCGTCCGGAACATATGTCATCCAGCTCCCCAAGGATCAAACCTACCGCATCCCACCACCAGAGAATGCACAACGTTACGCCAACTACACTCGCCGCAAAAGTCGCCGGTGCGGATGCTGTTGCTGTCTTTGCTGGTTCATCGGTATTTTATTTACTCTGATCGTGCTCATGGCCATCGCTGCCGGTGTTTTTTACTTGATCGTTCGTCCGGAAGCACCGAAATACACAATCGATCGTGTCTCCGTCAAGGGAATGAACCTAACATCTTTATCTACTATTTCACCCGAGTTTGATGTTTCTGTTAAAGCTGATAACGGTAACAAAAAGATCGGAATCTACTAC…
MS.gene02286.t1	ATGGCTCAACCTCCAACACAATCAAATCCTCAAGCAACCAAACCAAAAAGTTCAATGCTGCTACGTTACATTGCCATAATAATTTTAGCCTTAATAATCATTGTTGGCTTAGCTGTACTCATAAGTTGGCTAGTTGTAAGGCCAAAAAACTTGCAATATAGTGTTGAAGATGCTTCAATCCACAACTTCAATTTAACTGATGCAAATCATCTCTATGCAAACTTTGATATCACAATAAGATCAAAGAATCCAAATTCCAAAGTGTCAATATACTATGATTCTATTGAAGTGTCGGTGCGTTACGAGGATCAAACCCTAGCTACAAATGCAGTTCAACCGTTTTTTCAACCACATAAGAATGTTACTAGGATGCATGCAAGACTCACCGCTCAAACTGTG…
MS.gene023982.t1	ATGTCACAGTTATTGGACAAAGCCAAAAACTATATTGCTGAGAAAGTTGGGGAAATGCCTAAACCTGAGGCAGATATTACAGATGTTGATTTCAAGGACGTGACACGTCAGTCTGTTGAGTATTTGGCTAAGATCAATGTTTCAAATCCTTATTCTACTTCTATTCCAATTTGTGACATCAAGTACTCCTTCAAAAGTGCTAACAGGGAGATAGCATCAGGAACTGTACCAGACCCAGGATCATTGAAAGCCAGTGACACAACATTGCTTAATGTGCTAGTGAAGGTGCCTCATAACATAATTGTTACCTTGTTTCACCATTCCTCTTTGTCAAAAAGGAGAGATCAAGCTCCCAAGCATCTCTGA
MS.gene024387.t1	ATGGTAGAAAACCAAAGCTCTCAGTCTCAACCTCCAAACCAACAACACCATCTCCCCCCTGACAAACTACAAATGAACAAACCTGCTGCTCCACCTTCTTCTTCTTCTTCCGGACGTGCTTTTGCCACATTCCTCACCATCTTTCTCCTACTAATCGGTGTCACTCTACTTGTTCTCTGGCTTGTCTACCGTCCACACAAACCCCACTTCACGGTTGTCGGTGCTGCCATCTATGGCTTCAACACAACCTCACCACCTCTCCTTTCCGCCACCTTGCAGTTCAACGTCCTCATTAAGAACCCAAACAAGCGTGTCTCTGTTTACTATGACAGGTTCTCTGCTTTTGTGTCCTATAGGAACCAAGCCATAACACCGCAGGTTATGTTGCCACCGCTTTTT…
MS.gene025640.t1	ATGCATGAGAAACAACAACTAAACGGAGCCTACTACGGCCCAGCAATCCCTCCACCAACAAGATCCTACAACCGTCCATCTCGTGGCGGCGGTTTCGACTGCTGCTGCGGCTGTATCTTCAACCTAATATTCAAACTCATCCTCACCGTCATAATAATCATCGGCATCGCAGTCTTCATCTTCTGGCTCATAGTTCGTCCCAACGCTGTCAAAGTCCACGTCACAGACGCAACCTTAACCCAATTCAACTACACAAACAACAACAGCAACCTCAACTACAATCTTGCTCTAAATATAACAATCCGCAACCCGAACAAAAGACTTGGCATCTACTACGACTACATCGAAGCTAGGGCTTTATACCATGATGCTAGGGTTGACTCTATTTTTCTTGATCCT…
MS.gene025641.t1	ATGGTGCTCAACTTCACCGCTCGCAACCCAAACAAAAAACTCAACTTCTATTACGACAAAGTTGAGGCCCGAGCATTCTATGAAGGTTCAAGGTTCGCGGATGTGGATGTGATCACAGCCATGAATTCATTCCGCCAATTTAAGAAGAGAAGTGATCCTATGAGTGGTGTTTTCTCAGGGCAACGGTTGTTGATGCTCGACAACGATCAAGTCTCTGAGTTCATCAAAGATAAGAGTGTTGAAGTTTATGATATCTATGTGAAACTCTACTTCGAAATTAGATTCAGACTCGGGAATGTGATATTTGGTCATTTCAATCCGAAAGTGAAATGTGACCTCAAAGTTCCTTTGAGTTCTAAGAATACCAGTGCAACCTTGACTCAGCTTGTGCCCACCAAG…
MS.gene025643.t1	ATGGCTGATAACAAGCAACCACAATTGAACGGTGCGTACTACGGCCCCGCCATTCCACCACCAGCACAACCTCGCCCTCGCAACCACCGAAGCAGAAGTTGTTGTTGCTGTCTCTTCAGTTTCTTCTGGAAGCTTTTAATCGCACTCATAGTTCTTGCTGGCCTCGCAGTCCTTATCTTCTATCTCGTTGTACAACCCCGCCCCTTCAAGTTCTATGTCGACGAAGTCAATCTAACGAAATTCGACTACAGCAACAATACACTAAACTACAACATGGTGCTCAACTTCACAGCACGCAATCCAAACAAAAAACTCAACATCTATTATGATAAAGTGGAGGCACGAGCATTCTACGAAGGGTCGAGGTTTGCCAATGTTGATGTGATCACACACATGAAC…
MS.gene025644.t1	ATGCAACCCCAATTAAGCGATTCTTACTATGGACCTGCCATTCCACCGACACGAGGGCAATCCCGCAATCGTCACCACCGTGGCAGAAGCTGTTTCAGCTGTCTCTTCAGCATCTTTTGGAAGCTAATAATTGCTCTTATTGTTCTCTTTGGTCTCATAATCCTTATCTTCTTTCTCATTGTTCAACCCCGTGCATTCAAGTTCTATGTCATGAAATCTGAATTAACCCAATTTGATTACACAAACAACACACTACACTACAACATGGTGCTCAACTTCACATCCCACAACCCTAACAAAAAACTCGGTATCTATTACGACAAAGTTGAAGCTCAAGCATTCTATGAAGGGTCGAGGTTTGCTAACGTAGATGTTATCACACACATGAACTCATTTCGC…
MS.gene025646.t1	ATGCAACCCCAATTAAGCGATTCTTACTATGGACCTGCCATTCCACCGACACGAGGGCAATCCCGCAATCGTCACCACCGTGGCAGAAGCTGTTTCAGCTGTCTCTTCAGCATCTTTTGGAAGCTAATAATTGCTCTTATTGTTCTCTTTGGTCTCATAATCCTTATCTTCTTTCTCATTGTTCAACCCCGTGCATTCAAGTTCTATGTCATGAAATCTGAATTAACCCAATTTGATTACACAAACAACACACTACACTACAACATGGTGCTCAACTTCACATCCCACAACCCTAACAAAAAACTCGGTATCTATTACGACAAAGTTGAAGCTCAAGCATTCTATGAAGGGTCGAGGTTTGCTAACGTAGATGTTATCACACACATGAACTCATTTCGC…
MS.gene025647.t1	ATGGCCAATATGCAACCTCAATTGAACGACGCTAACTACTGGTCTACCATTCCATTGGCACCAGGACAGTCCAGCAGCTACAACCAAAGCAACCATAAAAGTTGTTGTAGTTATGTCTGTAACATCTTTAGGAAGCTTCTGCTTGCGCTCATTGTCCTCTTTGGTCTCATAGTCCTTATCTTCTATCTCGTTGTTCAACCTCGCGCCTTCAAGTTCTATGTTACGAAAGCCGAACTAACACAATTTGACTACACAAACAACACACTACACTACAACATGGTGCTCAATTTCACAGCACACAACCCAAACAAAAAACTTGGCATCTATTACGATAAAGTTGAAGCTCTAGCTTTCTATGAAGGATCGAGATTTGCAAATGTCGATGTGATCACACACATG…
MS.gene025648.t1	ATGTCGGTAAAAGAGTGCAACCACCACAAAGGAAAGAAACACAAACGCTTCAGAAAAATCTTCTGGGGAATCATAATATTCCTCTTCATCGTCCTAGTAACAATCCTAATCATCTGGGCTGTCTTAAAACCTTCTAAACCTTCTTTCATTCTCCAAGATGTCACTGTTTACGCTTTCAACGCCACAGTTCCAAATTTCTTAACCTCAAATTTTCAAGTCACAGTTTCTTCACGTAATCCCAACGACAAAATCGGTATCTACTACGATCGTCTTGACTCTTACGTCACTTACCGGAGCCAACAAATTACTTACAGAACCGCCATACCTCCGTCGTATCAAGGTCACAAAGAGGTTGATGTTTGGTCGCCGTTTGTTTACGGAACAAACGTTCCGGTAGCT…
MS.gene025855.t1	ATGGTAGAAAACCAAAGCTCTCGGTCTCAACCTCCAAACCAACAACACCATCTCCCCCCTGACAAACTACAAATGAACAAACCTGCTGCTCCACCTTCTTCTTCTTCTTCCGGACGTGCTTTTGCCACATTCCTCACCATCTTTCTCCTACTAATCGGTGTCACTCTACTTGTTCTCTGGCTTGTCTACCGTCCACACAAACCCCACTTCACGGTTGTCGGTGCTGCCATCTATGGCTTCAACACAACCTCACCACCTCTCCTTTCCGCCACCTTGCAGTTCAACGTCCTCATTAAGAACCCAAACAAGCGTGTCTCTGTTTACTATGACAGGTTCTCTGCTTTTGTGTCCTATAGGAACCAAGCCATAACACCGCAGGTTATGTTGCCACCGCTTTTT…
MS.gene028407.t1	ATGGCAGATAATCAACTCCACAATGCTTACTACGGCCCTTCCATCCCCTCGCCGTCGAAATCTAACCGCCGACGCCACACCAACAATGGTTGCGGCTTCTGCAGTTGCTTCAGAGGATGTGGTGGTTGCATCTTCAGCTTCTTATGCAAAATCATTACCACAATCATTGTCATAGTAGCAATAATTGGTTTCCTCTTTTGGTTTATTGTGCGCCCCTACGTCCTCAAATTCAGCGTTAGTGAAGCATCACTTACACTATTCAATTTCACAAACAACAACACATTTAACTATGATCTTTCTGTCAACATATCGATCCAAAACCCTAATCGAAAAGTTGGTATCGATTATGAAGACATCGAAATGTTTGCATTTTATAAAGATCTTAAGTTTGTTTCTCAA…
MS.gene03042.t1	ATGGCTGACCGTGTTCACCCCCGTGACTCACCACCAGTTTCTCCACAATCCGCCGCTGTTGCTCCAAAACCACCGTTAGATAAGCATGTTCCACCGCCGGGAACTTATGTCATCAAGATTCCTAAGGACATAGTCCACCGAGTCCCTCCACCGGAGAATGCTCGCCGTTACGAACAATACACACGCAAGAAACACCGTCGGAACCGTCATTGCTGCTGCCTTTGCTGGTTCATTGGAATAATTTTCATCCTCATCATGCTCCTTGGCATTGCCGCCGGCATTTTCTACCTTGTTTTCCGCCCAAAAGCACCGAACTACACCATCGAAAACATCACCATTAGAGGAATCAACATAACCTCACCGTTGTCCACGACAGGGATCTCACCGGAGTTTGACGTC…
MS.gene034413.t1	ATGGAGCCTCAGCCTCCTCATACCAGCACCAATGCTTCTTCTAGGACACCGGGGTCCTCTACTCTCGGTGTAGTCCGTCGACTTACCTGGACATTCATTTTACTCTTTCTTACTTTAACTGTCATCATCGCTATAGCTTGGAATGTCATGGACCCCCATAAACCTCATTTTCGAGTCAGCTCAATCTCTGTGTCCAACTTCACCGTCTCTGATTCAGAGCTAAAAGGCATGTTCGAGGTTGAACTAAACATAACAAACCCAAACAAAAAGATAGAAATGAGAGTTGATCGTTTCTCTGTCTCAGTATTTTATGGATCGGACGGCCTCTCTGGGGCTATTGTGCTGCAACCCATTTACTTGAAGAAGTCAAGTGACAAAGATGTGAAGATTAAGTTTAGC…
MS.gene034415.t1	ATGCAGCAACCCGCTACCGGCTACCCAGCCGCACCACCCTACAACAACCACAACGGCGCCGCCCCTCAATACCCCTACGCTGCACCCCCTCAATACTACAACCCACCCCCACCTCGCTCCTTCGCTTCCCGCTCCTTCTTCCGCGCCTTTTTCGCCACCATGATCTGCCTCGCCGTAATCTTCGGCGTAATCCTCGTCATCACCTGGCTTGTCCTTCGTCCTTCTCTCCCATCCTTCACTCTCACCACTCTCTCCCTCTCCTCCTTCAACACCTCCTCCCAATCCCTCACCGGCACGTGGCGTCTCACCTTTAACGTCCGTAACGGTAATAACAAACTCTCCGTTAACTATAACGCTCTCCGTTCTTCAATCTTCTATCATTCTAACTACATCGCTGAA…
MS.gene034417.t1	ATGACTAAAGAATGTGACTTCCATGAATACAAACGCCGCCAACTCATCCGTCGCATATTCGCCGCAATCCTCAGCTTCATAATCCTCATACTCTTTGTAATCTTCCTTATCTGGATCATCCTCCGACCAACCAAACCCCGTTTCATCCTCCAAGACGCAACCGTTTTCGCCTTCAACCTCTCCTCCACCGGAGAAACACCATCCTCAACCACCCCTACACCCAACACCATAACCCTCACAATTCAAGTCACTCTTTCATCCTACAATCCAAACTCAAAAATAGGCATTTACTATCACAAACTTGACGCATACGCTTCCTATAGAGGACAACAAATCTCATTAGCCACTGAACTTCCACAAACATATCAAGGCCACCACGACGTCACGGTTTGGTCACCA…
MS.gene034785.t1	ATGTCGGTGAAGGAGTGTGATCATCACAAAGGAAGAAAAAGAATACTGTTCCAAAGAATATTTTGGGCAATCATGGTATTCCTCTTCTTAGTCCTACTAACAATTCTCCTCATATGGGCAATTCTAAGACCAACAAAACCTACCTTTATCCTCTTAGATGTAACCCTATATGCTTTCAACGCATCACAACCAAATTTCTTAACCTCCAACTTCCAAGTAACAATTTCATCTCGAAATCCCAACGATCACATCGGTGTATACTACGATCGTCTCGATACCTACATGACCTACCGGAGCCAACAGATTACTTACCGGACCGCCATACCACCTTCTTACCAAGGCCACAAAGAGTTTGACGTTTGGTCGCCGTTTGTTTATGGAAATGATATACCTGTTGCT…
MS.gene034786.t1	ATGGCAGAAGCAAAACCCCACAACCGTGGCAGAAGATGTTGTTGCTGCCTTTTCGGCATAATATGGAAACTCCTCGTAGCAATCATCGTTCTCGTTGGTCTCATAATCCTTATATTCTGGCTCGTTGTCCAACCTCGAACCTTCAAATTCAGTGTCAAAGAAGCAAAACTCACCAAATTCAACTACAACGACGACACCAACACCCTCAATTACAACCTCGTACTCAACTTCACGGCCCGTAATCCAAACAAAAAACTCAATATCTACTACGATGTAATCGAAGGACATGCATCTTACCAAGGGACTAGGTTTGCTTCAACAAAGGTTATAACATGGTTAAATTCATTCCGACAATACACTAAGAGCTCGAATCCTATGAGTGGTGTTTTCTCTGGGCAA…
MS.gene034789.t1	ATGGCCGGAAATCAACTCAACGGCGCTTATTACGGCCCATCGATCCCTCCACCACCGCAACCGAAGCCTCGTCGACACCGCAACGACGACGGTTGCGGCATCTGCAGCTGTCTCTGCGGCTGCGTTCGAGGCTGTTGCGGCTGCATTTTCAACTGCATCTTAGGCTTAATCTGCAAAATCATCACCACAATCGTCATCATCCTCGTGATCCTCGGGTTCCTCTTCTGGCTCATTGTTCGACCTAACGTCGTCAAATTCACCGTCAACGATGCAACCCTAACGCAATTCAATTTCAATGAAACCAACACACTTCACTACGATCTCGCTCTTAACGTCACGGTTCGTAACCCTAATCGAAGAGTTGGTATTTACTATGACACCATTGAAACGATGGCGTTT…
MS.gene034792.t1	ATGTCTCTGTGGCTCTTGCTGCTTCTGCTGCAAATGTATCTCCAGCTGTTGCTGCTTCTGCTGCATATCTATCTTCGGCTGTTGCGAATACGTATTCAACCAATCTTTGCTTTCTTCTCATGGCTTATCATACACCCTAACTACGTCAAATTCACCGTAACAGATGCATCCCTTACTCAGTTCAATTTCAAAAACAACATCACACTTCACTATGATCTCGCTCTTAACATCATGATCCGAAACCCTAATCGAAGAGTTGGTATCTATTATGATAACATCGAAACCCTTGTGTTTTATAAAGATGTTAGGTTTGGTTCTCAAACCCTAGGAACATTCTTTCAACGTCATAAAAACACGAGTTTCTTGAGCCCAACTTTTCGTGGTCAACAATTGATTCCT…
MS.gene035313.t1	ATGGCCGATCATCAACTTAATGGCGCTCACTATGGCCCTTCCATCCCACCAACGAGACCACCAAGGCGACGCCACAATGCCGGCTGTGGCTTCTGCAGTTGCATCTTCGGCTGCTTTAGAAGCTGTTGCGGCTGCATGTTCAACTGCATTTTAAGCCTAATTTGCAGAATCATAGCCACTATCATCATCTTGGTGGCAATCGTTGGTTTCCTCTTCTGGCTTATCGTGCGTCCTAACGCTCTCAAGTTCACCGTTACAGAGGCATCACTTGCTCAATTCAATTTCACAAACAACAACACACTTCAGTATGATCTTTTCGTCAATCTCACGATCAGAAACCCTAATAGAAGAGTTGGTGTCTATTACAATGACATAGAAACACTTTCGTTCTACAAAGAT…
MS.gene036506.t1	GAAATGATGGCCGATCATCAACTTAATGGCGCTCACTATGGCCCTTCCATCCCACCAACGAGACCACCAAGGCGACGCCACAATGCCGGCTGTGGCTTCTGCAGTTGCATCTTCGGCTGCTTTAGAAGCTGTTGCGGCTGCATGTTCAACTGCATTTTAAGCCTAATTTGCAGAATCATAGCCACTATCATCATCTTGGTGGCAATCGTTGGTTTCCTCTTCTGGCTTATCGTGCGTCCTAACGCTCTCAAGTTCACCGTTACGGAGGCATCACTTGCTCAATTCAATTTCACAAACAACAACACACTTCAGTATGATCTTTTCGTCAATCTCACGATCAGAAACCCTAATAGAAGAGTTGGTGTCTATTACAATGACATAGAAACACTTTCGTTCTAC…
MS.gene036507.t1	GAAATGATGGCCGATCATCAACTTAATGGCGCTCACTATGGCCCTTCCATCCCACCAACGAGACCACCAAGGCGACGCCACAATGCCGGCTGTGGCTTCTGCAGTTGCATCTTCGGCTGCTTTAGAAGCTGTTGCGGCTGCATGTTCAACTGCATTTTAAGCCTAATTTGCAGAATCATAGCCACTATCATCATCTTGGTGGCAATCGTTGGTTTCCTCTTCTGGCTTATCGTGCGTCCTAACGCTCTCAAGTTCACCGTTACGGAGGCATCACTTGCTCAATTCAATTTCACAAACAACAACACACTTCAGTATGATCTTTTCGTCAATCTCACGATCAGAAACCCTAATAGAAGAGTTGGTGTCTATTACAATGACATAGAAACACTTTCGTTCTAC…
MS.gene03678.t1	ATGTCGACATCGGATAAACCAGAGATAGTGAAAAGGGGTGAAGAACGAAAGGAAGATGATGGAAAGGGTGGATTTCTCAATACAGTGAAGGGTTTCATTCAAGACATTGGGGAGAAGATTGAGGAATTTGGGTTTGGGAAACCAACAGCAGATGTTTCGGAGATACACATTCCTAAAATTAATCTTGACAAAGCAGATCTTGTTGTTGATATTCTCATAAAGAATCCGAATCCGGTACCGATTCCCCTAATTGATATTAACTATTTGGTTGAGAGTGATGGGAGGAAGCTAGTTTCGGGTTTGATACCGGATTCCGGTACAATTCATGCACATGGCGAGGAAACGGTAAAAATTCCTGTTACTTTGATTTATGATGACATAAAAAATACATATGCTGAT…
MS.gene041542.t1	ATGGCCGATCATCAACTTAATGGCGCTCACTATGGCCCTTCCATCCCACCAACGAGACCACCAAGGCGACGCCACAATGCCGGCTGTGGCTTCTGCAGTTGCATCTTCGGCTGCTTTAGAAGCTGTTGCGGCTGCATGTTCAACTGCATTTTAAGCCTAATTTGCAGAATCATAGCCACTATCATCATCTTGGTGGCAATCGTTGGTTTCCTCTTCTGGCTTATCGTGCGTCCTAACGCTCTCAAGTTCACCGTTACGGAGGCATCACTTGCTCAATTCAATTTCACAAACAACAACACACTTCAGTATGATCTTTTCGTCAATCTCACGATCAGAAACCCTAATAGAAGAGTTGGTGTCTATTACAATGACATAGAAACACTTTCGTTCTACAAAGAT…
MS.gene042891.t1	ATGTGCTGCAGACCTCGTTGGTTTTGGTGCTTCTATTGCACAATCTATGCCGTTATATTCTTTGTCATGATTACCGCGGTCATCTTCTGGATAGTAATCTCTCCCTCAAGCGTGAAGTTCCACATAACCGATGCTACTCTCACCGAGTTCAACATCACAAACAACAGTACCTTGTACTACAATTTCAAAGTCAATGTTACCGTACGAAACCCCAACAATAACATCATAGTCTATTACCGAAGAATCACGGCAATTGCTTGGTACAAAGACAATGATTTTAGTTATGTGAGTTTGACACCGTTCGATCAAGGACACAAGAATACAACCTTTCTTGGACCGATTGAGTTTAAAGGAAATACTAAAATCAAACTTGGACGTCAACAACTTGACGAGTATTTT…
MS.gene042892.t1	ATGTCTTTCTCAATCATCGCCTGGATAGTAATCTCTCCCTCAAGCGTGAAATTCCACATAACAGACGCTACTCTCACCGAGTTCAACCTCACAAACAACAACACCTTATACTACAATTTCAAAGTCAATGTCACAGTACGAAACCCCAACAACAACATCATAGTCTATTACCGAAGAATCACAGCGATTGCTTGGTACAAAGACAATTATTTTGGTTATGTGAGCTTGACACCGTTCGATCAAGGACACAAGAATACAACTTTTCTTGGACCGATTGAGTTTAAAGGAAATACTAAGATCAAACTTGGACGTCAACAACTTGACGAGTATTTTGAAGAGAGGCGTTTTGGGATTCACGATGATTTGGCTGTTGATTTTGATGTTCGAATTAGAGCTAAG…
MS.gene044220.t1	ATGGATGATCACAACTTTCCTCCGCCAGGGAATGCCGCCAATAACACTCGTCGCAGAAGTTGTTGTGGTTCTTTCTGTCGGCTTATTGGCATAGTTTTTGCGCTTTTTATCCTCGTAAGCGCCGCTGCTATTCTGATTTTCCGTCCGGGAGCACCTAAATATGAAATCGATAGCATCTCCGTCAAGGGAATTAACCTTACGTCTTTGTCTACTATTTCTCGAGAGTTTGACGTCTCCGTTAAGGTTGATAATGGTAACAAGATTGGAATCTACTATGGGTATGACAACACTATTAAAATATTTTACAGAGACACTCAGCTCTCTAAAGGCGTGCTGCCGACATTTTATCATCCGGCAAATAATGTGACAGTGTTTAACACGGTGTTGAAAGGTAACAAT…
MS.gene044751.t1	ATGGAGCACCCTCCTACTAGAAATATCCCAACAAGAAGATCTTCTGACATCGGTTTTGTCCGGCGTCTGACGTTGACAGTGGTATCCATCTTTGTCATTTTCATGGCTATCATTGGCATAGCTTGGTTTGTCATGCATCCACACGACCCTAGTTTTGCGGTAACATCGCTTTCTGTCTCAAACTTCACTGTATCTGATTCACAGATTACAGGTGTGTTCGAGGCGGGACTAACCATAACAAACCAAAACAAAAAAATCCAATTGATTCTCGATAATTTCGACGTGGAGATACTTTACGGTGAAACCGTGCTCTCGAAAGCTGAGGTGCAACAACAACCTATACTTTTCGTGAAGATGAGCAACAAGAGTATGAAGGTTGAATTGACGACGAATTCAGCG…
MS.gene044760.t1	ATGTCCATCAAAGAATGCGGCCACCACGACGACGAAGACCGTGGCAACCTCCTCCGCCGCATAATCGCAGCCGTAGGAGCCTTCATTCTCCTAATACTCCTAACCATCTTCCTAATATGGATCATCCTTAGACCCACAAAACCACGTTTCATGATCCAAGATGCCACCATTTACACTTTCAACATCTCTTCACCAAATTCCTCTCCCTTCCCCATACCCAACACACTAACCCTAACAATGCAAGTCACACTCACAACTCACAACCCAAACAACAGAATAGGCATCTACTATCAAAAACTCCATGTCTATGCTTCTTATAAGAGCCAACAGATCTCGCTACCAACTTCAATTCCAGATACTTACCAAGGTCATAAAGATTTTACCATTTGGTCGCCGTTT…
MS.gene047524.t1	ATGGCTGACAAAACTCAACCCCACAACTCACCACCAACCAAACAAGATGATGTCGTGGCACCTAAGAAACCTCCAAAGCCGGTGAATAATGAGCTTAATCCGCCGCAGAGAGCCATAGTCATCAAAGCTCCCAAGAATCAAACCTTCAGCGTCTCTCCGTCGGAGAAAGCTCGCCGCTACCAAGAATACACTCGCCTAAGACAACGCCCTAATTGGCGATGTCGTTGCTTTTGTTGGTTCATCGCATTAATTTTCCTCCTCATCGTGCTCCTCGGTATTGCTACTGGCATTCTCTACCTCATTTTCCGTCCCAAGGCGCTGAAATACTCCATCCAAGACATCAACATCAAAGAAATGAACACAACATGGCCGTCGTCCGAGGCAACAATCTTGCCGAAG…
MS.gene049634.t1	ATGATGACAGATCATCAGAGAATTCACCCTGCTAATGATTTGGAGGCACAAAACAAACCTACAGCTCCTTTGTTTCCTCGAAACACTTCAAAATCCGATCGACGCAGTCCTTCACATCCACCTCTTCCGAAACGCCACTTTCCAGTGAGGCACACTCATCCACCAAAGAAGAAAAGAAGTTGCTGCTGCAGGTTCTTGTGTTGTACCTTCACCATATTGCTGATTCTTATAATTGCAATTGGCATCACTGTTGGGGCACTCTACCTTGCTTTTAGGCCAAAGCTTCCCAAATACTCCGTAGACAGACTAAGAATAACACAGTTCAATCTTTCCGACGACAACAGTCTCTTTGTTACCTTCAATGTAACAGTAACTGCAAGAAACCCAAACAAGAAAATT…
MS.gene050363.t1	ATGCATGAGAAACAACAACTAAACGGAGCCTACTACGGCCCAGCAATCCCTCCACCAACAAGATCCTACAACCGTCCATCTCGTGGCGGCGGTTTCGACTGCTGCTGCGGCTGTATCTTCAACCTAATATTCAAACTCATCCTCACCGTCATAATAATCATCGGCATCGCAGTCTTCATCTTCTGGCTCATAGTTCGTCCCAACGCTGTCAAAGTCCACGTCACAGACGCAACCTTAACCCAATTCAACTACACAAACAACAACAGCAACCTCAACTACAATCTTGCTCTAAATATAACAATCCGCAACCCGAACAAAAGACTTGGCATCTACTACGACTACATCGAAGCTAGGGCTTTATACCATGATGCTAGGGTTGACTCTATTTTTCTTGATCCT…
MS.gene050698.t1	ATGGTAGAAAACCAAAGCTCTCAGTCTCAACCTCCAAACCAACAACACCATCTCCCCCCTGACAAACTACAAATGAACAAACCTGCTGCTCCACCTTCTTCTTCTTCTTCCGGACGTGCTTTTGCCACATTCCTCACCATCTTTCTCCTACTAATCGGTGTCACTCTACTTGTTCTCTGGCTTGTCTACCGTCCACACAAACCCCACTTCACGGTTGTCGGTGCTGCCATCTATGGCTTCAACACAACCTCACCACCTCTCCTTTCCGCCACCTTGCAGTTCAACGTCCTCATTAAGAACCCAAACAAGCGTGTCTCTGTTTACTATGACAGGTTCTCTGCTTTTGTGTCCTATAGGAACCAAGCCATAACACCGCAGGTTATGTTGCCACCGCTTTTT…
MS.gene05079.t1	ATGATGACAGATCATCAGAGAATTCACCCTGCTAGTGATTTGGAGTCACAAAACAAACCTACAGTTCCTTTGTTTCCTCGAAACACTTCAAAGTCCGATCGACACAGTCCTTCATATCCACCTCTTCCGAAACGCCACTTTCCAGTGAGGCATACTCATCCACCAAAGAAGAAAAGAAGTTGTTGCTGCAGGTTCTTGTGCTGCACCTTCACCATATTGCTGATTCTTATAATTGCAATTGGCATCACTGTTGGGGCACTCTACCTTGCTTTTAGGCCAAAGCTTCCCAAATACTCCGTAGACAGACTAAGAATAACACAGTTCAATCTTTCCGACGACAACAGTCTCTTTGTTACCTTCAATGTAACAGTAACTGCAAGAAACCCAAACAAGAAAATT…
MS.gene051327.t1	ATGGCAGATAATCAACTCCACAATGCTTACTACGGCCCTTCCATCCCCTCGCCGTCGAAATCTGACCGCCGACGCCACACCAACAATGGTTGCGGCTTCTGCAGTTGCTTCAGAGGATGTGGTGGTTGCATCTTCAGCTTCTTATGCAAAATCATTACCACAATCATTGTCATAGTAGCAATAATTGGTTTCCTCTTTTGGTTTATTGTGCGCCCCTACGTCCTCAAATTCAGCGTTAGTGAAGCATCACTTACACTATTCAATTTCACAAACAACAACACATTTAACTATGATCTTTCTGTCAACATATCGATCCAAAACCCTAATCGAAAAGTTGGTATCGATTATGAAGACATCGAAATGTTTGCATTTTATAAAGATCTTAAGTTTGTTTCTCAA…
MS.gene051890.t1	ATGGCCAATATGCAACCTCAATTGAACGACGCTAACTACTGGTCTACCATTCCATTGGCACCAGGACAGTCCAGCAGCTACAACCAAAGCAACCATAAAAGTTGTTGTAGTTATGTCTGTAACATCTTTAGGAAGCTTCTGCTTGCGCTCATTGTCCTCTTTGGTCTCATAGTCCTTATCTTCTATCTCGTTGTTCAACCTCGCGCCTTCAAGTTCTATGTTACGAAAGCCGAACTAACACAATTTGACTACACAAACAACACACTACACTACAACATGGTGCTCAATTTCACAGCACACAACCCAAACAAAAAACTTGGCATCTATTACGATAAAGTTGAAGCTCTAGCTTTCTATGAAGGATCGAGATTTGCAAATGTCGATGTGATCACACACATG…
MS.gene051891.t1	ATGCAACCCCAATTAAGCGATTCTTACTATGGACCTGCCATTCCACCGACACGAGGGCAATCCCGCAATCGTCACCACCGTGGCAGAAGCTGTTTCAGCTGTCTCTTCAGCATCTTTTGGAAGCTAATAATTGCTCTTATTGTTCTCTTTGGTCTCATAATCCTTATCTTCTTTCTCATTGTTCAACCCCGTGCATTCAAGTTCTATGTCATGAAATCTGAATTAACCCAATTTGATTACACAAACAACACACTACACTACAACATGGTGCTCAACTTCACATCCCACAACCCTAACAAAAAACTCGGTATCTATTACGACAAAGTTGAAGCTCAAGCATTCTATGAAGGGTCGAGGTTTGCTAACGTAGATGTTATCACACACATGAACTCATTTCGC…
MS.gene051892.t1	ATGGCCAATATGCAACCTCAATTGAACGACGCTAACTACTGGTCTACCATTCCATTGGCACCAGGACAGTCCAGCAGCTACAACCAAAGCAACCATAAAAGTTGTTGTAGTTATGTCTGTAACATCTTTAGGAAGCTTCTGCTTGCGCTCATTGTCCTCTTTGGTCTCATAGTCCTTATCTTCTATCTCGTTGTTCAACCTCGCGCCTTCAAGTTCTATGTTACGAAAGCCGAACTAACACAATTTGACTACACAAACAACACACTACACTACAACATGGTGCTCAATTTCACAGCACACAACCCAAACAAAAAACTTGGCATCTATTACGATAAAGTTGAAGCTCTAGCTTTCTATGAAGGATCGAGATTTGCAAATGTCGATGTGATCACACACATG…
MS.gene051893.t1	ATGCAACCCCAATTAAGCGATTCTTACTATGGACCTGCCATTCCACCGACACGAGGGCAATCCCGCAATCGTCACCACCGTGGCAGAAGCTGTTTCAGCTGTCTCTTCAGCATCTTTTGGAAGCTAATAATTGCTCTTATTGTTCTCTTTGGTCTCATAATCCTTATCTTCTTTCTCATTGTTCAACCCCGTGCATTCAAGTTCTATGTCATGAAATCTGAATTAACCCAATTTGATTACACAAACAACACACTACACTACAACATGGTGCTCAACTTCACATCCCACAACCCTAACAAAAAACTCGGTATCTATTACGACAAAGTTGAAGCTCAAGCATTCTATGAAGGGTCGAGGTTTGCTAACGTAGATGTTATCACACACATGAACTCATTTCGC…
MS.gene051940.t1	ATGGCAGATCGTGTATATCCCGCCGCCAAACCCATGACCAACGGCAACGGTGTCACCAACGGTAACGGTAACGGTGTCTCCGCCGCAAACCCATCATTTCCAGCCACAAAAGCTCAACTCTACGGTGCCACCCGCCCTACCTACCGTCCACAACCTCACCACCGCCGTACCCGCCGCCGTTGCTGCTGCACCTTCTTCTTCTGGTTCTTCCTCATACTTCTCATCCTCCTTCTCCTCCTCGGCGTAACGGGCACCGCTTTCTACCTCATCTACCGTCCCCACCGTCCTTCCTTCACCGTAACATCTCTCAAACTTTCCTACCTCAACCTCACCTCCTCCTCCACCCTCAACTCAAAATTCAACGTCAACATCACTGCAAAAAACCCTAACAAACATATC…
MS.gene055657.t1	ATGGCCAGCATTCACTACACATACTCCACTTCTTCCATTTTGCGGCCGAATCCCTCCCGCCTAGAAAGTGATGACGACTGCTCCTGCTGCAAATGTCTCTGCGGCTCTTGCTGCTTCTGCTGCAAATGTCTCTCCAGCTGTTGCTGCTTCTGCTGCATATCTATCTTCGGCTGTTGCGAATACGTATTCAACGTAATCTGCAACTTCATTTTCGTCGTAGCAATCTTTGCTTTCTTCTCATGGCTTATCATACACCCTAACTACGTCAAATTCACCGTAACAGACGCATCCCTTACTCAGTTCAATTTCAAAAACAACATCACACTTCACTATGATCTCGCTCTCAACATCACAATCCGAAACCCTAATCGAAGAGTTGGTATTTACTATGATAACATC…
MS.gene055658.t1	ATGGCCGGAAATCAACTCAACGGCGCTTATTACGGCCCATCAATCCCTCCTCCACCGCAACCGAAGCCTCGTCGACACCGCAACGACGACGGTTGCGGCATCTGCAGCTGTCTCTGCGGCTGCGTTCGCGGCTGTTGCGGCTGCATTTTCAACTGCATCTTAGGCTTAATCTGCAAAATCATCACCACAATCGTCATCATCCTCGTGATCCTCGGGTTCCTCTTCTGGCTCATTGTTCGACCTAACGTCGTCAAATTCACCGTCAACGATGCAACCCTTACGCAATTCAATTTCAATGAAACCAACACACTCCACTACGATCTCGCTCTTAACGTCACGGTTCGTAACCCTAATCGAAGAGTTGGTATTTACTATGACACCATTGAAACGATGGCGTTT…
MS.gene055661.t1	ATGGCAGAAGCAAAACCCCACAACCGCGGCAGAAGATGTTGTTGCTGCCTTTTTGGCATAATTTGGAAACTCCTCGTAGCAATCATCGTTCTCGTTGGTCTAATAATCCTTATTTTTTGGCTCATTGTCCAACCTCGAACCTTCAAGTTCAGTGTCAATGAAGCAAAACTCACCAAATTCAACTATAGCGACGACACCAACACCCTCCATTACAACCTCGTACTCAACTTCACGGCCCGTAATCCAAACAAAAAACTCAACATCTACTATGATGTAATCGAAGGACATGCGTCTTACGAAGGGACTAGGTTTGCTTCAACAAAGGTTATAACATGGTTAAATTCATTCCGACAATACACTAAGAGCTCGAATCCTATGAGTGGTGTTTTCTCTGGGCAA…
MS.gene055662.t1	ATGTCGGTGAAGGAGTGTGATCATCACAAAGGAAGAAAAAGAATACTCTTCCAAAGAATATTTTGGGCAATCATGGTATTCCTCTTCTTAGTCCTACTAACAATTCTCCTCATATGGGCAATTCTAAGACCAACAAAACCTACCTTTATCCTCTTAGATGTAACCCTATATGCTTTCAACGCATCACAACCAAATTTCTTAACCTCCAACTTCCAAGTCACACTTTCATCTCGAAATCCCAACGATCACATCGGTGTATACTACGATCGTCTCGATACCTACATGACCTACCGGAGCCAACAGATTACTTACCGGACCGCCATACCGCCTTCTTACCAAGGTCACAAAGAGTATGACGTTTGGTCGCCGTTTGTTTATGGAAATGATATACCTGTTGCT…
MS.gene056563.t1	ATGACTGTATTCAAGAGAAAATTGGAAGTGGCTTCTGTTGGCCACACCAAACCATTTGTTTGGCTAGCAGCTATCATCTGCACAATTTTTGCCATAGCTGTGACTATTACTGGCATTGTAGTGTTCATTGGTTACATAGTGATTCATCCAAGAGCACCTATAATCAGTGTCACCAATGCTCATTTAGATCTTCTAAGAAATGATCATGCTGGTCTACTGCAAACTCAGTTAAGCATTGTTGTGACTGCTTATAATGGAAATGCAAAGGCTCATGCAACATTTTCTAAGATAACATTTAGTCTTAGCTTTCAAGGTCAAGGTATAGCTGTGCTTGTTGCTGATTCATTTGACGTACCGAAAAACAGTACAAATGATCTTAGATATGTTGTTCGGTCATCG…
MS.gene057020.t1	ATGGCAGATCGTGTATATCCCGCCGCCAAACCCATGACCAACGGCAACGGTGTCACCAACGGTAACGGTAACGGTGTCTCCGCCGCAAACCCATCATTTCCAGCCACAAAAGCTCAACTCTACGGTGCCACTCGCCCTACCTACCGTCCACAACCTCACCACCGCCGTACCCGCCGCCGTTGCTGCTGCACCTTCTTCTTCTGGTTCTTCCTCATACTTCTCATCCTCCTTCTCCTCCTCGGCGTAACGGGCACCGCTTTCTACCTCATCTACCGTCCCCACCGTCCTTCCTTCACCGTAACATCTCTCAAACTTTCCTACCTCAACCTCACCTCCTCCTCCACCCTCAACTCAAAATTCAACGTCAACATCACTGCAAAAAACCCTAACAAACATATC…
MS.gene057250.t1	ATGTCTCAAATCACAATAAAATCTCCAAAACACTGTGCCACAAAACAAGTAAGAATAGAGAGAAACTACAAGAAAATCTTCTTTGCTTTCTCAACATTTTTCACCACAATCCTATTACTCATACTTCTCATCTATTTCATCCTTAAACCCTCCAAACCTCAATTCTCCCTCCAAGAACTTGACATCTATCAACTAAACCTCTCAGGCCCAATCCTCAACTCCTCAATCCAACTCACTCTTCTCTCCAAAAATCCAAACCAAAAAGTTAGCATTTACTACGACGAGTTTCAAGTTTATGCAACTTACAAGAATCAACAAATAACTAGTGATTCATTTGTGCCACCTTTTTACCAAGGAACACAAGAGAGTAATTTTTTATCATCTTCTTTGATTGGAAAT…
MS.gene058679.t1	ATGTCACAGTTATTGGACAAAGCCAAAAACTATATTGCTGAGAAAGCTGAGAAAGTTGGGGAAGTGCCTAAACCTGAGGCAGATATTACAGATGTTGATTTCAAGGACGTGACACGTCAGTCTGTCGAGTATTTGGCTAAGATCAATGTTTCAAATCCTTATTCTACTTCTATTCCAATTTGTGACATCAAGTACTCCTTCAAAAGTGCTAACAGGGAGATAGCATCAGGAACTGTACCAGACCCAGGATCATTGAAAGCCAGTGACACAACATTGCTTAATGTGCTAGTGAAGGATATTGGTGCTGATTGGGACATTGATTATCAATTGGATATTGCTCTTGTTATTGATCTTCCTATTATTGGCAATTTCACCATTCCTCTTTGTCAAAAAGGAGAG…
MS.gene060478.t1	ATGGAAGACGAAATAATGCATATAGAACGTCAAGAAGATCCTAACCAACAACCCCATTCACAACATCATTTCCCTAACAAAATGCCACAACAACAACAACGTCGTCAATACCCTGAAATGGAACAACCACGTCAACAACAACGTCATCAATATCCCGAAATGGAACAACCACGACAACAACAACGACATCAATATCCCATGGAACACAAAGGTATGGTTCCTCGTTATAGAGTACCTAATGCTCCAAAACGTGAACACTGCATATGCATCACAATCTTCTTCCTCGTACTTGGCATTATAATCCTCATCTTATGGCTTGCATACCATCCCTCAAAACCTCACATCACAGTCACAAGTGCTGCAATCTATGGCCTCAATGCAACTTCACCACCAGACATG…
MS.gene062187.t1	ATGTCAGATCATCAAAAACAGAGAATCCACCCTATGAATGTGGAAACAAAACCACATCCTAGGACACCATTGGTACCTCCAGGTTCCTCTAGATCAGAAAAGGTTATTCATGTGCCTCCTCCACTACTGCATCAACATGCTATGCCGGCAATAAACTCTTCAAAACCAAAAAGAAGCTGTTTTTGCAAGTGCATATGTTGGACAATAAGCTTGTTATTCCTTCTTCTCATTATCATTGCTGCAACTGTAGGAGCCCTTTACCTCATCTTCAAACCAAAGCTACCCGATTACTCAGTTGACACACTGAGGATTTCTGATCTGAGACTTAACTTTGATTTGAGTCTGTATGCAAAGTTTGATGTGAAGATCACAGCAACCAACCCAAACAAGAAGATTGGT…
MS.gene06604.t1	ATGTCTCAAATCACAATAAAATCTCCAAAACACTGTGCCACAAAACAAGTAAGAATAGAGAGAAACTACAAGAAAATCTTCTTTGCTTTCTCAACATTTTTCACCACAATCCTATTACTCATACTTCTCATCTATTTCATCCTTAAACCCTCCAAACCTCAATTCTCCCTCCAAGAACTTGACATCTATCAACTAAACCTCTCAGGCCCAATCCTCAACTCCTCAATCCAACTCACTCTTCTCTCCAAAAATCCGAACCAAAAAGTTAGCATTTACTACGACGAGTTTCAAGTTTATGCAACTTACAAGAATCAACAAATAACTAGTGATTCATTTGTGCCACCTTTTTACCAAGGAACACAAGAGAGTAATTTTTTATCATCTTCTTTGATTGGAAAT…
MS.gene067336.t1	ATGGAAGACGAAATAATGCATATAGAACGTCAAGAAGATCCTAACCAACAACCCCATTCACAACATCATTTCCCTAACAAAATGCCACAACAACAACAACGTCGTCAATACCCTGAAATGGAACAACCACGTCAACAACAACGTCATCAATATCCCGAAATGGAACAACCACGTCAACAACAACGTCATCAATATCCCGAAATGGAACAACCACGACAACAACAACGACATCAATATCCCATGGAACACAAAGGTATGGTTCCTCGTTATAGAGTACCTAATGCTCCAAAACGTGAACATTGCATATGCATCACAATCTTCTTCCTCGTACTTGGCATTATAATCCTCATCTTATGGCTTGCATACCATCCCTCAAAACCTCACATCACAGTCACAAGT…
MS.gene067988.t1	ATGACTGTATTCAAGAGAAAATTGGAAGTGGCTTCTGTTGGCCACACCAAACCATTTGTTTGGCTAGCAGCTATCATCTGCACAATTTTTGCCATAGCTGTGACTATTACTGGCATTGTAGTGTTCATTGGTTACATAGTGATTCATCCAAGAGCACCTATAATCAGTGTCACCAATGCTCATTTAGATCTTCTAAGAAATGATCATGCTGGTCTACTGCAAACTCAGTTAAGCATTGTTGTGACTGCTTATAATGGAAATGCAAAGGCTCATGCAACATTTTCTAAGATAACATTTAGTCTTAGCTTTCAAGGTCAAGGTATAGCTGTGCTTGTTGCTGATTCATTTGACGTACCGAAAAACAGTACAAATGATCTTAGATATGTTGTTCGGTCATCG…
MS.gene06817.t1	ATGTCTCAAATCACAATAAAATCTCCAAAACACTGTGCCACAAAACAAGTAAGAATAGAGAGAAACTACAAGAAAATCTTCTTTGCTTTCTCAACATTTTTCACCACAATCCTATTACTCATACTTCTCATCTATTTCATCCTTAAACCCTCCAAACCTCAATTCTCCCTCCAAGAACTTGACATCTATCAACTAAACCTCTCAGGCCCAATCCTCAACTCCTCAATCCAACTCACTCTTCTCTCCAAAAATCCAAACCAAAAAGTTAGCATTTACTACGACGAGTTTCAAGTCTATGCAACTTACAAGAATCAACAAATAACTAGTGATTCATTTGTGCCACCTTTTTACCAAGGAACACAAGAGAGTAATTTTTTATCATCTTCTTTGATTGGAAAT…
MS.gene074408.t1	ATGGCTGATCGTGTTCACCCTAACGCCTCTCCACCTTCCAACACCGCTCCATCGCCGCCGTCCGGAACATATGTCATCCAGCTCCCCAAGGATCAAACCTACCGCATCCCACCACCAGAGAATGCACAACGTTACGCCAACTACACTCGCCGCAAAAGTCGCCGGTGCGGATGCTGTTGCTGTCTTTGCTGGTTCATCGGTATTTTATTTACTCTGATCGTGCTCATGGCCATCGCTGCCGGTGTTTTTTACTTGATCGTTCGTCCGGAAGCACCGAAATACACAATCGATCGTGTCTCCGTCAAGGGAATGAACCTAACATCTTTATCTACTATTTCACCCGAGTTTGATGTTTCTGTTAAAGCTGATAACGGTAACAAAAAGATCGGAATCTACTAC…
MS.gene074409.t1	ATGGATGATCACAACTTTCCTCCGCCAGACAATGCCGCCAATAACACTCGTCGCAGAAGTTGTTGTCGTTCTTTTTGTCGGCTTATTGGCATAGTTTTTGCGCTCTTTATCCTCGTGAGCGCCGCTGCTACTTTGATTTTCCGTCCAGGAGCGCCTAAATATGAAATCGATAGCATCTCCGTTAAGGGAATTAACCTTACGTCTTTGTCTACTATTTCTCCAGAGTTTGACGTCTTCGTTAAGGTTGATAATGGTAACAAGATTGGAATCTACTATGGGTATGACAACACTGTTAAAATATTTTATAGAGACATTCAGCTCTCTAAGGGCGTGCTGCCGACATTTTATCACCCAGCAAATAACGTGACAGTGTTTAACACGGTGTTGAAAGGTAACAAT…
MS.gene074411.t1	ATGGATGATCAATTTTACACCAACAACACTCAACCCAAAAGTCGTTGGATCCGGTATTGTTGCTGTCTATGTGGGATTATCAGCCTCTTTTTATCTCTGATTGTGCTCCTTCTCCTTATAGGAGGCACTTTATACTTGATTTACCGACCTGAAGCACCTAAATTCGCAATCGATAACGTCTCTGTCAAGGGAATGAGCCTTGCGTCTTTGTCTTCTATTTCACCGGAGGTTGACGTCTCCATTAAGGCTGATAATGTTAACAAGATTGGAATCTACTATAAGAAAAACAACACTGTTGAAATGTTTTATAAAGATGCTCAGCTTTGTAACGGCTTGTTGCCGACGTTTTATCAGCCGAAAAATAATGTGACCGTGTTTAACATGGTGTTACAAGGTAAC…
MS.gene07483.t1	ATGTCAGATCATCAAAAACAGAGAATCCACCCTATGAATGTGGAAACAAAACCACATCCTAGGACACCATTGGTACCTCCAGGTTCCTCTAGATCAGAAAAGGTTATTCATGTGCCTCCTCCACTACTGCATCAACATGCTATGCCGGCAATAAACTCTTCAAAACCAAAAAGAAGCTGTTTTTGCAAGTGCATATGTTGGACAATAAGCTTGTTATTCCTTCTTCTCATTATCATTGCTGCAACTGCAGGAGCCCTTTACCTCATCTTCAAACCAAAGCTACCCGATTACTCAGTTGACACACTGAGGATTTCTGATCTGAGACTTAACTTTGATTTGAGTCTGTATGCAAAGTTTGATGTGAAGATCACAGCAACCAACCCAAACAAGAAGATTGGT…
MS.gene08516.t1	ATGGAAGACGAAATAATGCATATAGAACGTCAAGAAGATCCTAACCAACAACCCCATTCACAACATCATTTCCCTAACAAAATGCCACAACAACAACAACGTCGTCAATACCCTGAAATGGAACAACCACGTCAACAACAACGTCATCAATATCCCGAAATGGAACAACCACGTCAACAACAACGTCATCAATATCCCGAAATGGAACAACCACGACAACAACAACGACATCAATATCCCATGGAACACAAAGGTATGGTTCCTCGTTATAGAGTACCTAATGCTCCAAAACGTGAACACTGCATATGCATCACAATCTTCTTCCTCGTACTTGGCATTATAATCCTCATCTTATGGCTTGCATACCATCCCTCAAAACCTCACATCACAGTCACAAGT…
MS.gene22751.t1	ATGGTAGAAAACCAAAGCTCTCAGTCTCAACCTCCAAACCAACAACACCATCTCCCCCCTGACAAACTACAAATGAACAAACCTGCTGCTCCACCTTCTTCTTCTTCTTCCGGACGTGCTTTTGCCACATTCCTCACCATCTTTCTCCTACTAATCGGTGTCACTCTACTTGTTCTCTGGCTTGTCTACCGTCCACACAAACCCCACTTCACGGTTGTCGGTGCTGCCATCTATGGCTTCAACACAACCTCACCACCTCTCCTTTCCGCCACCTTGCAGTTCAACGTCCTCATTAAGAACCCAAACAAGCGTGTCTCTGTTTACTATGACAGGTTCTCTGCTTTTGTGTCCTATAGGAACCAAGCCATAACACCGCAGGTTATGTTGCCACCGCTTTTT…
MS.gene25893.t1	ATGGATGATCAATTTTACACCAACAACACTCAACCCAAAAGTCGTTGGATCCGGTATTGTTGCTGTCTATGTGGGATTATCAGCCTCTTTTTATCTCTGATTGTGCTCCTTCTCCTTATAGGAGGCACTTTATACTTGATTTACCGACCTGAAGCACCTAAATTCGCAATCGATAACGTCTCTGTCAAGGGAATGAGCCTCGCGTCTTTGTCTTCTATTTCACCGGAGGTTGACGTCTCCATTAAGGCTGATAATGTTAACAAGATTGGAATCTACTATAAGAAAAACAACACTGTTGAAATGTTTTATAAAGATGCTCAGCTTTGTAACGGCTTGTTGCCGACGTTTTATCAGCCGAAAAATAATGTGACCGTGTTTAACATGGTGTTACAAGGTAAC…
MS.gene25894.t1	ATGGCTGATCGAGTTCCCAATTACCAGCCCCGTCGCAAAAGTTGCTGGTGCAAGTGTTGTTGTTGTCTCTGTGGGTTCATCTCCCTCCTATTCACTCTCATCGTGCTCCTTGTTATAGCCGTCGTCACTTTTATCATGATTGTCCACCCAGAATCACCTAACTATACAATTGATCGCATTGCTGTCAAGAACATGAACCTCTCTTCGCCTTTTTCTTCGATCTCGCCCGAGTTTGACGTCTCCATTAAGGCTGATAATGGTAACCACAAGCTTGGAATCTACTATGAGAAGGATAGCAGCGTTGAAATAATTTACAGAGACATTAGCCTCTGTAAAGGAGTGCTACCGGCTGCGTTTTATCAACCATCAAATAACATGACGGTGATTCAGTCGCTGTTA…
MS.gene25895.t1	ATGGATGATCACAACTTTCCTCCGCCAGAGAATGCCGCCAATAACACTCGTCGCAGAAGTTGTTGTCGTTCTTTCTGTCGGCTTATTGGCATAGTTTTTGCGCTCTTTATCCTCGTGAGCGCCGCTGCTACTTTGATTTTCCGTCCAGGAGCGCCTAAATATGAAATCGATAGCATCTCCGTTAAGGGAATTAACCTTACGTCTTTGTCTACTATTTCTCCAGAGTTTGACGTCTCCGTTAAGGTTGATAATGGTAACAAGATTGGAATCTACTATGGGTATGACAACACTGTTAAAATATTTTATAGAGACATTCAGCTCTCTAAGGGCGTGCTGCCGACGTTTTATCACCCAGCAAATAACGTGACAGTGTTTAACACGGTGTTGAAAGGTAACAAT…
MS.gene25896.t1	ATGGCTGATCGTGTTCACCCTAACGCCTCTCCACCTTCCAACACCGCTCCATCGCCGCCGTCCGGAACATATGTCATCCAGCTCCCCAAGGATCAAACCTACCGCATCCCACCACCAGAGAATGCACAACGTTACGCCAACTACACTCGTCGCAAAAGTCGCCGGTGCGGATGCTGTTGCTGTCTTTGCTGGTTCATCGGTATTTTATTTACTCTGATCGTGCTCATGGCCATCGCTGCCGGTGTTTTTTACTTGATCGTTCGTCCGGAAGCACCGAAATACACGATCGATCGTGTCTCCGTCAAGGGAATGAACCTAACATCTTTATCCACTATTTCACCGGAGTTTGATGTTTCTGTTAAAGCTGATAACGGTAACAAAAAGATCGGAATCTACTAC…
MS.gene26221.t1	ATGGCAGATAATCAAAGAATTCATCCACTTCATGATGTTGAAGCACCTCAACAACAACCTTCAGCACCTTTAGTACCAAGAAACATGTCAAAATCTGATGATCCTGAACAACAACATGGTCCTCCTCCTTTTCCTAGTACACAACAAACTTTGCCTATTCCTATTAATCAATCAAAACCACCAAAGAAAAGAAGAAGCTGTTGCTGCAAATTCTTCTGTTGGATTTTCAGCATACTAATATTTTTGATCATAGCACTTGGCATAACAATTGGAATACTCTTCCTTGTTTTTAGACCAAAGATTCCAAAATACTCGGTCGATGAACTACGTGTCACGCAATTCGATCTTTCAAACAACAACAGTTTGGCAGTCACATTCAACTTAACAATCACTGCAAGA…
MS.gene26475.t1	ATGTCGGTAAAAGAGTGCAACCACCACAAAGGAAAGAAACACAAACGCTTCAGAAAAATCTTCTGGGGAATCATAATATTCCTCTTCATCGTCCTAGTAACAATCCTAATCATCTGGGCTGTCTTAAAACCTTCTAAACCTTCTTTCATTCTCCAAGATGTCACTGTTTACGCTTTCAACGCCACTGTTCCAAATTTCTTAACCTCAAATTTTCAAGTCACAGTTTCTTCACGTAATCCCAACGACAAAATCGGTATCTACTACGATCGTCTTGACTCTTACGTCACTTACCGGAGCCAACAAATTACTTACAGAACCGCCATACCTCCGTCGTATCAAGGTCACAAAGAGGTTGATGTTTGGTCGCCGTTTGTTTACGGAACAAACGTTCCGGTAGCT…
MS.gene29410.t1	ATGTCGACATCGGATAAACCAGAAATAGTGAAAAGGGGTGAAGAACAAAAGGAAGGTGAGGAAAAGGGTGGATTTCTCAATACAGTGAAGGGTTTCATTCAAGACATTGGGGAGAAGATTGAGGAAACAGTTGGGTTTGGGAAACCAACTGCAGATGTTTCGGAGATACACATTCCTAAAATTAATCTTGACAAAGCAGATCTTGTTGTTGATATTCTCATAAAGAATCCGAATCCGGTACCGATTCCCCTAATTGATATTAACTATTTGGTTGAGAGCGATGGGAGGAAGCTAGTTTCGGGTTTGATACCGGATTCTGGTACAATTCATGCACATGGCGAGGAAACGGTAAAAATTCCTGTTACTTTGATTTATGATGACATAAAAAATACATATGCT…
MS.gene32816.t1	ATGACCGAACCACCTTCCAAATCCAACGGTAACGGCGCAATTAACGGCGTCGCCGCAACCAACGGTAACGGAAATCCAGCTCCAGTTAAATCTCAGCTTTACAATCCAAACCGTCAAGTTTATCGTCCTCAACAATACAATCGTCGCCGTCGATCTAACCGTAGCCTCTGCTGTTGCTGCTGTTTCTGGACAATCCTCACCGTTCTCGGCGCCGCATTTCTCGTTGCGATTGTCGGTGCTGTATTCTATGTACTCTACCATCCTCACCAACCACAATTCTCCATCACTAACCTCCGCATTGCTAAGATGAATCTCAAAACTCCAACTGATTCACCTTCACATCTCACCACACTCTTCAACCTCACACTCATCGCTAAAAACCCTAACAACCACCTCGTT…
MS.gene35049.t1	ATGGCAGATAATCAACTCCACAATGCTTACTACGGCCCTTCCATCCCCTCGCCGTCGAAATCTGACCGCCGACGCCACACCAACAATGGTTGCGGCTTCTGCAGTTGCTTTAGAGGATGTGGTGGTTGCATCTTCAGCTTCTTATGCAAAATCATTACCACAATCATTGTCATAGTAGCAATAATTGGTTTCCTCTTTTGGTTTATTGTGCGCCCCTACGTCCTCAAATTCAGCGTTAGTGAAGCATCACTTACACTATTCAATTTCACAAACAACAACACATTTAACTATGATCTTTCTGTCAACATATCGATCCAAAACCCTAATCGAAAAGTTGGTATCGATTATGAAGACATCGAAATGTTTGCATTTTATAAAGATCTTAAGTTTGTTTCTCAA…
MS.gene35446.t1	ATGACTAAAGAATGTGACTTCCATGAATACAAACGCCGCCAACTCATCCGTCGCATATTCGCCGCAATCCTCAGCTTCATAATCCTCATACTCTTTGTAATCTTCCTTATCTGGATCATCCTCCGACCAACCAAACCCCGTTTCATCCTCCAAGACGCAACTGTTTTCGCCTTCAACCTCTCCTCCACCGGAGAAACACCATCCTCAACCACCCCTACACCCAACACCATAACCCTCACAATTCAAGTCACTCTTTCATCCTACAATCCAAACTCAAAAATAGGCATTTACTATCACAAACTTGACGCATACGCTTCCTATAGAGGACAACAAATCTCATTAGCCACTGAACTTCCACAAACATATCAAGGCCACCGCGACGTCACGGTTTGGTCACCA…
MS.gene35448.t1	ATGCAGCAACCCGCTACCGGCTACCCAGCCGCACCACCCTACAACAACCACAACGGCGCCGCCCCTCAATACCCCTACGCTGCACCCCCTCAATACTACAACCCACCCCCACCTCGCTCCTTCGCTTCCCGCTCCTTCTTCCGCGCCTTTTTCGCCACCATGATCTGCCTCGCCGTAATCTTCGGCGTAATCCTCGTCATCACCTGGCTTGTCCTTCGTCCTTCTCTCCCATCCTTCACTCTCACCACTCTCTCCCTCTCCTCCTTCAACACCTCCTCCCAATCCCTCACCGGCACGTGGCGTCTCACCTTTAACGTCCGTAACGGTAATAACAAACTCTCCGTTAACTATAACGCTCTCCGTTCTTCAATCTTCTATCATTCTAACTACATCGCTGAA…
MS.gene35450.t1	ATGGAGCCTCAGCCTCCTCATACCAGCACCAATGCTTCTTCTAGGACACCGGGGTCCTCTACTCTCGGTGTAGTCCGTCGACTTACCTGGACATTCATTTTACTCTTTCTTACTTTAACTGTCATCATCGCTATAGCTTGGAATGTCATGGACCCCCATAAACCTCATTTTCGAGTCAGCTCAATCTCTGTGTCCAACTTCACCGTCTCTGATTCAGAGCTAAAAGGCATGTTCGAGGTTGAACTAAACATAACAAACCCAAACAAAAAGATAGAAATGAGAGTTGATCGTTTCTCTGTCTCAGTATTTTATGGATCGGACGGCCTCTCTGGGGCTATTGTGCTGCAACCCATTTACTTGAAGAAGTCAAGTGACAAAGATGTGAAGATTAAGTTTAGC…
MS.gene37424.t1	ATGACCGAACCACCTTCCAAACCCAACGGTAACGGCGCAATTAACGGCGTCGCCGCAACCAACGGTAACGGAAATCCAGCTCCAGTTAAATCTCAGCTTTACAATCCAAACCGTCAAGTTTATCGTCCTCGACAATACAATCGTCGCCGTCGATCTAACCGTAGCCTCTGCTGTTGCTGCTGTTTCTGGACAATCCTCACCGTTCTCGGCGCCGCATTTCTTGTTGCGATTGTCGGTGCTGTATTCTATGTACTCTACCATCCTCACCAACCACAATTCTCCATCACTAACCTCCGCATTGCTAAGATGAATCTCAAAACTCCAACTGATTCACCTTCACATCTCACCACACTCTTCAACCTCACACTCATCGCTAAAAACCCTAACAACCACCTCGTT…
MS.gene37827.t1	ATGGCTGACCGTGTTCACCCCCGTGACTCACCACCAGTTTCTCCACAATCCGTTGCTGTTGCTCCAAAACCACCGTTAGATAAGCCTGTTCCACCAGCGGGAACTTATGTCATCAAGATTCCTAAAGACATAGTCCACCGAGTCCCTCCACAGGAGAACGCTCGCCGTTACGAACAATACACACGCAAGAAACACCGTCGGAACCGTCATTGCTGCTGCCTTTGCTGGTTCATCGGAATAATTTTCATCCTCATCATGCTCCTTGGCATTGCCGCCGGCATTTTCTACCTTGTTTTCCGCCCAAAAGCACCGAACTACACCATCGAAAACATCACCATTAGAGGAATCAACATAACCTCACCGTTGTCCACGAAAGGGATCTCACCGGAGTTTGTCGTC…
MS.gene37831.t1	ATGGCTGACCGTGTTCACCCCCGTGACTCACCACCAGTTTCTCCACAATCCGCCGCTGTTGCTCCAAAACCACCGTTAGATAAGCCTGTTCCACCGCCGGGAACTTATGTCATCAAGATTCCTAAGGACATAGTCCACCGAGTCCCTCCACCGGAGAATGCTCGCCGTTACGAACAATACACACGCAAGAAACACCGTCGGAACCGTCATTGCTGCTGCCTTTGCTGGTTCATCGGAATAATTTTCATCCTCATCATGCTCCTTGGCATTGCAGCCGGCATTTTCTACCTTGTTTTCCGCCCAAAAGCACCGAACTACACCATCGAAAACATCACCATTAGAGGAATCAACATAACCTCACTGTTGTCCACGACAGGGATCTCACCGGAGTTTGACGTC…
MS.gene39818.t1	ATGGCTGACCGTGTTCACCCCCGTGACTCACCACCAGTTCCTCCACAATCCGCCGCTGTTGCTCCAAAACCACCGTTAGATAAGCCTGTTCCACCGCCGGGAACTTATGTCATCAAGATTCCTAAGGACATAGTCCACCGAGTCCCTCCACCGGAGAACGCTCGCCGTTACGAACAATACACACGCAAGAAACACCGTCGGAACCGTCATTGCTGCAGCCTTTGCTGGTTCATCGGAATAATTTTCATCCTCATCATGCTCCTTGGCATTGCCGCCGCCATTTTCTACCTTGTTTTCCGTCCAAAAGCACCAAACTACACCATTGAAAACATCTCTATTAGAGGAATCAACATAACCTCACCGTCGTCCACGACAGGAATCTCACCAGAGTTTGACGTT…
MS.gene39820.t1	ATGGCTGACCGTGTTCACCCCCGTGACTCACCACCAGTTTCTCCACAATCCGTCGCTGTTGCTCCAAAACCACCGTTAGATAAGCCTGTTCCACCGCCGGGAACTTATGTCATCAAGATTCCTAAGGACATAGTCCACCGAGTCCCTCCACCGAAGAATGCTCGCCGTTACGAACAATACACACGCAAGAAACACCGTCGGAACCGTCATTGCTGCTGCCTTTGCTGGTTCATCGGAATAATTTTCATCCTCATCATGCTCCTTGGCATTGCCGCCGGCATTTTCTACCTTGTTTTCCGCCCAAAAGCACCGAACTACACCATCGAAAACATCACCATTAGAGGAATCAACATAACCTCACTGTTGTCCACGACAGGGATCTCACCGGAGTTTGACGTC…
MS.gene41065.t1	ATGTCGGTGAAGGAGTGTGATCATCACAAAGGAAGAAAAAGAATACTCTTCCAAAGAATATTTTGGGCAATCATGGTATTCCTCTTCTTAGTCCTACTAACAATTCTCCTCATATGGGCAATTCTAAGACCAACAAAACCTACCTTTATCCTCTTAGACGTAACCCTATATGCTTTCAACGCATCACAACCAAATTTCTTAACCTCCAACTTCCAAGTCACACTTTCATCTCGAAATCCCAACGATCACATCGGTGTATACTACGATCGTCTCGATACCTACATGACCTACCGGAGCCAACAGATTACTTACCGGACCGCCATACCGCCTTCTTACCAAGGTCACAAAGAATATGACGTTTGGTCGCCGTTTGTTTATGGAAATGATATACCTGTTGCT…
MS.gene41066.t1	ATGGCAGAAGCAAAACCCCACAACCGCGGCAGAAGATGTTGTTGCTGCCTTTTTGGCATAATTTGGAAACTCCTCGTAGCAATCATCGTTCTCGTTGGTCTAATAATCCTTATTTTTTGGCTCATTGTCCAACCTCGAACCTTCAAGTTCAGTGTCAATGAAGCAAAACTCACCAAATTCAACTATAGCGACGACACCAACACCCTCCATTACAACCTCGTACTCAACTTCACGGCCCGTAATCCAAACAAAAAACTCAACATCTACTATGATGTAATCGAAGGACATGCGTCTTACGAAGGGACTAGGTTTGCTTCAACAAAGGTTATAACATGGTTAAATTCATTCCGACAATACACTAAGAGCTCGAATCCTATGAGTGGTGTTTTCTCTGGGCAA…
MS.gene41069.t1	ATGGCCGGAAATCAACTCAACGGCGCTTATTACGGCCCATCAATCCCTCCTCCACAGCAACCGAAGCCTCGTCGACACCGCAACGACGACGGTTGCGGCATCTGCAGCTGTCTCTGCGGCTGCGTTCGTGGCTGTTGCGGCTGCATTTTCAACTGCATCTTAGGCTTAATCTGCAAAATCATCACCACAATCATCGTCATCCTCGTGATCCTCGGGTTCCTCTTCTGGCTCATTGTTCGACCTAACGTCGTCAAATTCACCGTCAACGATGCAACCCTAACGCAATTCAATTTCACCGATAACAACACACTTCACTACGATCTCGCTCTTAACGTCACGGTTCGTAACCCTAATCGAAGAGTTGGTATTTACTATGACACAATTGAAACGATGGCGTTT…
MS.gene45443.t1	ATGTCGGTGAAGGAGTGTGATCATCACAAAGGAAGAAAAAGAATACTATTCCAAAGAATATTTTGGGCAATCATGGTATTCCTCTTCTTAGTCCTACTAACAATTCTCCTCATATGGGCAATTCTAAGACCAACAAAACCTACCTTTATCCTCTTAGATGTAACCCTATATGCTTTCAACGCATCACAACCAAATTTCTTAACCTCCAACTTCCAAGTCACACTTTCATCTCGAAATCCCAACGATCACATCGGTGTATACTACGATCGTCTCGATACCTACATGACCTACCGGAGCCAACAGATTACTTACCGGACCGCCATACCGCCTTCTTACCAAGGTCACAAAGAGTACGACGTTTGGTCGCCGTTTGTTTATGGCAATGATATACCTGTTGCT…
MS.gene45444.t1	ATGGCAGAAGCAAAACCCCACAACCGCGGCAGAAGATGTTGTTGCTGCCTTTTCGGCATAATATGGAAACTCCTCGTAGCAATCATCGTTCTCGTTGGTCTCATAATCCTTATATTCTGGCTCGTTGTCCAACCTCAAACCTTCAAATTCAGTGTCAAAGAAGCAAAACTCACCAAATTCAACTACAACGACGACACCAACACCCTCCATTACAACCTCGTACTCAACTTCACGGCCCGTAATCCAAACAAAAAACTCAACATCTACTACGATGTAATCGATGGTCATGCGTCTTACGAAGGGACTAGGTTTGCTTCAACAAAGGTTGTAACATGGTTAAATTCATTCCGACAATACACTAAGAGCTCGAATCCTATGAGTGGTGTTTTCTCTGGGCAA…
MS.gene49981.t1	ATGTACGGAAACGATCACATACCCGTTCACCATGTCCCAGGTTCACACCCGGGTCCACACCCAACCCCGAAGCCCATAAAGCGCCATCATTCCACCAAATACTACCTCCAACGGGTTCAAGATAGCCTCACAACCCGTGCTACCAAAATGGTATGCACCGTTTTCTTAAGCCTCCTTGCAATCATTGGGCTCATCACCTTCATCGTCTGGCTAAGTCTACGTCCACATCGGCCTAGGTTTTTTATGCGTGACTTCACCTTAACGGGTCTAGCACAACAAACCGGGTTCGGAAATGCCCAAATAACCTTCAAAGTAGACGCCCGAAATTCCAACCAGAATATCGGGGTTTACTACGAAGCTATGGAAGGGTCACTTTATTACAGAAATAATGTTATCGGG…
MS.gene51223.t1	ATGTCAGTGTTATTGGACAAAGCCAAAAACTATATTGCTGAGAAAGCTGAGAAAGTTGGGGAAGTGCCTAAACCTGAGGCAGATATTACAGATGTTGATTTCAAGGACGTGACACGTCAGTCTGTTGAGTATTTGGCTAAGATCAATAGAAGAGCTTTTGTTAATAATTCACAGTTGCATACTCCTTCTGTTGTATACTACATTATTCAAATTCTTAAGACCAAAGTTTGGCTTTACATGGAGATAGCATCAGGAACTGTACCAGACCCAGGATCATTGAAAGCCAGTGACACAACATTGCTTAATGTGCTAGTGAAGGTGCCTCATAGCATAATTGTTAGCTTGGGAAAGGATATTGGTGCTGATTGGGACATTGATTATCAATTGGATATTGCTCTT…
MS.gene51224.t1	ATGTCACAGTTATTGGACAAAGCCAAAAACTATATTGCTGAGAAAGTTGGGGAAATGCCTAAACCTGAGGCAGATATTACAGATGTTGATTTCAAGGACGTGACACGTCAGTCTGTTGAGTATTTGGCTAAGATCAATGTTTCAAATCCTTATTCTACTTCTATTCCAATTTGTGACATCAAGTACTCCTTCAAAAGTGCTAACAGGGAGATAGCATCAGGAACTGTACCAGACCCAGGATCATTGAAAGCCAGTGACACAACATTGCTTAATGTGCTAGTGAAGGTGCCTCATAACATAATTGTTACCTTGGTAAAGGATATTGGTGCTGATTGGGACATTGATTATCAATTGGATATTGATCTTGTTATTGATCTTCCTATTATTGGCAGTTTCACC…
MS.gene55676.t1	ATGATGACAGATCATCAGAGAATTCACCCTGCTAGTGATTTGGAGGCACAAACCAAACCTACAGTTCCTTTGTTTCCTCGAAACACTTCAAAATCCGATCGACGCAGTCCTTCACATCCACCTCTTCCGAAACGCCACTTTCCAGTGAGGCACACTCATCCACCAAAGAAGAAAAGAAGTTGCTGCTGCAGGTTCTTGTGTTGTACCTTCACCATATTGCTGATTCTTATAATTGCAATTGGCATCACTGTTGGGGCACTCTACCTTGCTTTTAGGCCAAAACTTCCCAAATACTCCGTAGACAGACTCAGAATAACACAGTTCAATCTTTCCGACGACAACAGTCTCTTTGTTACCTTCAATGTAACAGTAACTGCAAGAAACCCTAACAAGAAGATT…
MS.gene58402.t1	GAAATGATGGCCGATCATCAACTTAATGGCGCTCACTATGGCCCTTCCATCCCACCAACGAGACCACCAAGGCGACGCCACAATGCCGGCTGTGGCTTCTGCAGTTGCATCTTCGGCTGCTTTAGAAGCTGTTGCGGCTGCATGTTCAACTGCATTTTAAGCCTAATTTGCAGAATCATAGCCACTATCATCATCTTGGTGGCAATCGTTGGTTTCCTCTTCTGGCTTATCGTGCGTCCTAACGCTCTCAAGTTCACCGTTACGGAGGCATCACTTGCTCAATTCAATTTCACAAACAACAACACACTTCAGTATGATCTTTTCGTCAATCTCACGATCAGAAACCCTAATAGAAGAGTTGGTGTCTATTACAATGACATAGAAACACTTTCGTTCTAC…
MS.gene66696.t1	ATGTCCATCAAAGAATGCGGCCACCACGACGACGAAGACCGTGGCAACCTCCTCCGCCGCATAATCGCAGCCGTAGGAGCCTTCATTCTCCTAATACTCCTAACCATCTTCCTAATATGGATCATCCTTAGACCCACAAAACCACGTTTCATGATCCAAGATGCCACCATTTACACTTTCAACATCTCTTCACCAAATTCCAATCCCTTCCCTATACCAAACACACTAACCCTAACAATGCAAGTCACACTCACAACTCACAACCCAAACAACAGAATAGGCATCTACTATCAAAAACTCCATGTCTATGCTTCTTATAAGAGCCAACAGATCTCACTACCAACTTCACTTCCTGATACTTACCAAGGTCATAAAGATTTTACCATTTGGTCGCCGTTT…
MS.gene70399.t1	ATGGCAGATAATCAACTCCACAATGCTTACTACGGCCCTTCCATCCCCTCGCCGTCGAAATCTAACCGCCGACGCCACACCAACAATGGTTGCGGCTTCTGCAGTTGCTTCAGAGGATGTGGTGGTTGCATCTTCAGCTTCTTATGCAAAATCATTACCACAATCATTGTCATAGTAGCAATAATTGGTTTCCTCTTTTGGTTTATTGTGCGCCCCTACGTCCTCAAATTCAGCGTTAGTGAAGCATCACTTACACTATTCAATTTCACAAACAACAACACATTTAACTATGATCTTTCTGTCAACATATCGATCCAAAACCCTAATCGAAAAGTTGGTATCGATTATGAAGACATCGAAATGTTTGCATTTTATAAAGATCTTAAGTTTGTTTCTCAA…
MS.gene70569.t1	ATGGATGATCAATTTTACACCAACAACACTCAACCCAAAAGTCGTTGGATCCGGTATTGTTGCTGTCTATGTGGGATTATCAGCCTCTTTTTATCTCTGATTGTGCTCCTTCTCCTTATAGGAGGCACTTTATACTTGATTTACCGACCTGAAGCACCTAAATTCGCAATCGATAACGTCTCTGTCAAGGGAATGAGCCTCGCGTCTTTGTCTTCTATTTCACCGGAGGTTGACGTCTCCATTAAGGCTGATAATGTTAACAAGATTGGAATCTACTATAAGAAAAACAACACTGTTGAAATGTTTTATAAAGATGCTCAGCTTTGTAACGGCTTGTTGCCGACGTTTTATCAGCCGAAAAATAATGTGACCGTGTTTAACATGGTGTTACAAGGTAAC…
MS.gene70570.t1	ATGGCTGATCGAGTTCCCAATTACCAGCCCCGTCGCAAAAGTTGCTGGTGCAAGTGTTGTTGTTGTCTCTGTGGGTTCATCTCCCTCCTATTCACTCTCATCGTGCTCCTTGTTATAGCCGTCGTCACTTTTATCATGATTGTCCACCCAGAATCACCTAACTATACAATTGATCGCATTGCTGTCAAGAACATGAACCTCTCTTCGCCTTTTTCTTCGATCTCGCCCGAGTTTGACGTCTCCATTAAGGCTGATAATGGTAACCACAAGCTTGGAATCTACTATGAGAAGGATAGCAGCGTTGAAATAATTTACAGAGACATTAGCCTCTGTAAAGGAGTGCTACCGGCTGCGTTTTATCAACCATCAAATAACATGACGGTGATTCAGTCGCTGTTA…
MS.gene70571.t1	ATGGATGATCACAACTTTCCTCCGCCAGAGAATGCCGCCAATAACACTCGTCGCAGAAGTTGTTGTCGTTCTTTCTGTCGGCTTATTGGCATAGTTTTTGCGCTCTTTATCCTCGTGAGCGCCGCTGCTACTTTGATTTTCCGTCCAGGAGCGCCTAAATATGAAATCGATAGCATCTCCGTTAAGGGAATTAACCTTACGTCTTTGTCTACTATTTCTCCAGAGTTTGACGTCTCCGTTAAGGTTGATAATGGTAACAAGATTGGAATCTACTATGGGTATGACAACACTGTTAAAATATTTTATAGAGACATTCAGCTCTCTAAGGGCGTGCTGCCGACGTTTTATCACCCAGCAAATAACATGACAGTGTTTAACACGGTGTTGAAAGGTAACAAT…
MS.gene70572.t1	ATGGCTGATCGTGTTCACCCTAACGCCTCTCCACCTTCCAACACCGCTCCATCGCCGCCGTCCGGAACATATGTCATCCAGCTCCCCAAGGATCAAACCTACCGCATCCCACCACCAGAGAATGCACAGCGTTACGCCAACTACACTCGCCGCAAAAGTCGCCGGTGCGGATGCTGTTGCTGTCTTTGCTGGTTCATCGGTATTTTATTTACTCTGATCGTGCTCATGGCCATCGCTGCCGGTGTTTTTTACTTGATCGTTCGTCCGGAAGCACCGAAATACACAATCGATCGTGTCTCCGTCAAGGGAATGAACCTAACATCTTTATCCACTATTTCACCGGAGTTTGATGTTTCTGTTAAAGCTGATAACGGTAACAAAAAGATCGGAATCTACTAC…
MS.gene70835.t1	ATGTCTACATCGGAGGATAAGCCGGAAGTGGTGGAAAGGGGGCTTTTTAAGGATGATAAGCACAAGGAAGAAGATAAACAAGAAGAAGAAGAGAAGGGTGGATTTATTGAAAAGGTGAAGGATTTCATTCATGACATTGGTGAGAAGATTGAGGAAGTTATTGGATTTGGGAAACCAACTGCTGATGTTAAAACGATACACGTTCCTAAAATTAACCTTCATAAGATAGATCTTGTTGTTGATATTCTCATCAAGAATCCCAATCCGGTGCCAATTCCTTTGGTTGACATCAATTATTTGATTGAGAGTGATGACAGGAAACTCATTTCCGGTTTGATACCAGATGCAGGTACTATCCATGCTCATGGAGAGGAAACTGTCAAGATTCCTCTTACTTTG…
MS.gene72628.t1	ATGTGCTGCAGATTTCATTGGTTCTGGTGCATTTATTGCACAATCTATGCCGTTATATTCTTCTTCATGTCTTTCTCAATCATTGCCTGGATAGTAATCTCTCCCTCAAGCGTGAAATTCCACATAACAGACGCTACTCTCACCGAATTCAACCTCACAAACAACAACACCTTATACTACAATTTCAAAGTCAATGTCACAGTACGAAACCCCAACAACAACATCATAGTCTATTACCGAAGAATCACAGCGATTGCTTGGTACAAAGACAATTATTTTGGTTATGTGAGTTTGACACCGTTCGATCAAGGACACAAGAATACAACATTTCTTGGACCTATAGAGTTTAAAGGGAATACTAAGATCAATCTAGGACGTAAACAACTTGACGAGTATTTT…
MS.gene76140.t1	ATGGCAGATCGTGTATATCCCGCCGCCAAACCCATGACCAACGGCAACGGTGTCACCAACGGTAACGGTAACGGTGTCTCCGCCGCAAACCCATCATTTCCAGCCACAAAAGCTCAACTCTACGGTGCCACCCGCCCTACCTACCGTCCACAACCTCACCACCGCCGTACCCGCCGCCGTTGCTGCTGCACCTTCTTCTTCTGGTTCTTCCTCATACTTCTCATCCTCCTTCTCCTCCTCGGCGTAACGGGCACCGCTTTCTACCTCATCTACCGTCCCCACCGTCCTTCCTTCACCGTAACATCTCTCAAACTTTCCTACCTCAACCTCACCTCCTCCTCCACCCTCAACTCAAAATTCAACGTCAACATCACTGCAAAAAACCCTAACAAACATATC…
MS.gene79691.t1	ATGTCGCAGTTGGTGAATAAAGCCAAGAACTTTGTGTCTGAAAAACTTGGTGATATGGCCAAGCCAGAGGCAAGTGTTACTGACGTGGATTTCAAGAAAGTGAGTATGAACAATGTTGAATATTTGGCTAAGGTTTCAGTCAATAATCCTTATTCAACACCAATCCCCATTTGTGAGGTCAAGTACTCTTTCAAAAGTGCCAACAGGGAGATAGCGTCAGGGACAATACCAGATCCAGGGTCTTTGAAGGCAAAGGACACAACAATGGTGGATGTACCTATGAAGGTACCATATAGCATATTGATGAGCTTGGCAAGGGACATTGGAGCTGATTGGGACATTGATTATCAATTGGATTTGGGACTTGTTATTGACCTTCCTGTTATTGGAAACTTCACC…
MS.gene79803.t1	ATGGGCTGGGTCGCACGCATTTGTTGCACATTATGTTGTCTTATAGTCCTCTTCGTAATCACCATCATCGTCTTCTGGATAATAGTCTCTCCCTCAAGTGTGAAATTTCACGTAACCGATGCAACTCTCACCGAGTTCAACCTCACAAACAGCAACTTATATTACAATTTCAAAGTGAATGTCACAGCAAGAAACCCCAACAACAACATCATAGTCTATTATCGAAGAATCAAGGCGATTGCTTGGTACAAAGACAATGATTTTAGTCATATAACTTTGACACCCTTTGATCAAGGACACAAAAATACCACTTTTCTTGGACCTATCGAATTCAAAGGAAATTCTATCATCAAACTTGGACGTCAACAACTTAACGAGTATTCTGAAGAGACACGTCTT…
MS.gene79837.t1	ATGTCGCAGTTGGTGAATAAAGCCAAGAACTTTGTGTCTGAAAAAATTGGTGATATGGCCAAGCCAGAGGCAAGTGTTACTGACGTGGATTTCAAGAAAGTGAGCATGAACAATGTTGAATATTTGGCTAAGGTTTCTGTCAATAATCCTTATTCAACTCCAATCCCCATTTGTGAGATCAAATACTCTTTCAAAAGTGCCAACAGGGAGATAGCATCTGGCACAATACCAGATCCAGGGTCTTTGAAGGCAAAGGACACAACAATGGTGGATGTACTTGTGAAGGTGCCATATAGCATATTGATGAGCTTGGCAAGGGACATTGGAGCTGATTGGGACATTGATTATCAATTGGATTTGGGACTTGTTATTGACCTTCCTGTTATTGGAAACTTTACC…
MS.gene81837.t1	ATGTGCTGCAGATTTCATTGGTTCTGGTGCATTTATTGCACAATCTACGCTGTTATATTCTTCTTCATGTCTTTCTCAATCATCGCCTGGATAGTAATCTCTCCCTCAAGCGTGAAATTCCACATAACAGACGCTACTCTCACCGAGTTCAACCTCACAAACAACAACACCTTATACTACAATTTCAAAGTCAATGTCACAGTACGAAACCCCAACAACAACATCATAGTCTATTACCGAAGAATCACAGCGATTGCTTGGTTCAAAGACAATTATTTTGGTTATGTGAGTTTGACACCGTTCAATCAAGGACACAAGAATACAACTTTTCTTGGACCGATTGAGTTTAAAGGAAATACTAAGATCAAACTTGGACGTCAACAACTTGACGAGTATTTT…
MS.gene81838.t1	ATGTGTTGCAGACCTCGTTGGTTTTGGTGCTTCTATTGCACAATCTATGCCGTTATATTCTTTGTCATGATTACCGCAGTCATCTTCTGGATAATAATCTCCCCCTCAAGCGTGAAATTTCACATAACCGATGCTACTCTCACCGAGTTCAACATCACAAACAACAATACCTTGTACTACAATTTCAAAGTCAATGTTACCTTACGAAACCCCAACAACAACATCATAGTCTATTACCGAAGAATCACAGCAATTGCTTGGTACAAAGACAATGATTTTAGTTATGTGAGTTTGACACCGTTCGATCAAGGACACAAGAATACAACTTTTCTTGGACCAATTGAGTTTAAAGGAAATACTAAGATCAATCTTGGACGTCAACAACTTAACGAGTATTTT…
MS.gene81842.t1	ATGTGCTGCAGACCTCGTTGGTTTTGGTGCTTCTATTGCACAATCTATGCCGTTATATTCTTTGTCATGATTACCGCGGTCATCTTCTGGATAGTAATCTCTCCCTCAAGCGTGAAGTTCCACATAACCGATGCTACTCTCACCGAGTTCAACATCACAAACAACAATACCTTGTACTACAATTTCAAAGTCAATGTTACCGTACGAAACCCCAACAATAACATCATAGTCTATTACCGAAGAATCACGGCAATTGCTTGGTACAAAGACAATGATTTTAGTTATGTGAGTTTGACACCGTTCGATCAAGGACACAAGAATACAACCTTTCTTGGACCGATTGAGTTTAAAGGAAATACTAAAATCAAACTTGGACGTCAACAACTTGACGAGTATTTT…
MS.gene82004.t1	ATGGAAGATGAAATAATGCATATAGAACGTCAAGAAGATCCAAACCAAGAACACCATTCACAACGTCATTTCCCTAACAAAATGCCACAACAACAACAACAACAACGTTGTCAATACCCCGAAATGGAACAACCACGTCAACAACAACGTCATCAATATCCAGAAATGGAACAACCACGTCAACAACAACGCCATCAATATCCCGAAATGGAACAACCGCGACAACAACAACGACATCAATATCCCAGGGAACACAAAGGTATGGTTCCTCGTTATAGAGTACCTAATGCTCCAAAACGTGAACATTGCATATGCATTACAATCTTCTTCCTCGTACTTGGCATTATAATCCTCATCTTATGGCTTGCATACCATCCCTCAAAACCTCACATCACAGTC…
MS.gene82947.t1	ATGACTGTATTCAAGAGAAAATTGGAAGTGGCTTCTGTTGGCCACACCAAACCATTTGTTTGGCTAGCAGCTATCATCTGCACAATTTTTGCCATAGCTGTGACTATTACTGGCATTGTAGTGTTCATTGGTTACATAGTGATTCATCCAAGAGCACCTATAATCAGTGTCACCAATGCTCATTTAGATCTTCTAAGAAATGATCATGCTGGTCTACTGCAAACTCAGTTAAGCATTGTTGTGACTGCTTATAATGGAAATGCAAAGGCTCATGCAACATTTTCTAAGATAACATTTAGTCTTAGCTTTCAAGGTCAAGGTATAGCTGTGCTTGTTGCTGATTCATTTGACGTACCGAAAAACAGTACAAATGATCTTAGATATGTTGTTCGGTCATCG…
MS.gene83400.t1	ATGACTGTATTCAAGAGAAAATTGGAAGTGGCTTCTGTTGGCCACACCAAACCATTTGTTTGGCTAGCAGCTATCATCTGCACAATTTTTGCCATAGCTGTGACTATTACTGGCATTGTAGTGTTCATTGGTTACATAGTGATTCATCCAAGAGCACCTATAATCAGTGTCACCAATGCTCATTTAGATCTTCTAAGAAATGATCATGCTGGTCTACTGCAAACTCAGTTAAGCATTGTTGTGACTGCTTATAATGGAAATGCAAAGGCTCATGCAACATTTTCTAAGATAACATTTAGTCTTAGCTTTCAAGGTCAAGGTATAGCTGTGCTTGTTGCTGATTCATTTGACGTACCGAAAAACAGTACAAATGATCTTAGATATGTTGTTCGGTCATCG…
MS.gene84289.t1	ATGGAGCCTCAGCCTCCTCATACCAGCACCAATGCTTCTTCTAGGACACCGGGGTCCTCTACTCTCGGTGTAGTCCGTCGACTTACCTGGACATTCATTTTACTCTTTCTTACTTTAACTGTCATCATCGCTATAGCTTGGAATGTCATGGACCCCCATAAACCTCATTTTCGAGTCAGCTCAATCTCTGTGTCCAACTTCACCGTCTCTGATTCAGAGCTAAAAGGCATGTTCGAGGTTGAACTAAACATAACAAACCCAAACAAAAAGATAGAAATGAGAGTTGATCGTTTCTCTGTCTCAGTATTTTATGGATCGGACGGCCTCTCTGGGGCTATTGTGCTGCAACCCATTTACTTGAAGAAGTCAAGTGACAAAGATGTGAAGATTAAGTTTAGC…
MS.gene84290.t1	ATGCATCAACCCGCTACCGGCTACCCAGCCGCACCACCCTACAACAACCACAACGGCGCCGCCCCTCAATACCCCTACGCTGCACCCCCTCAATACTACAACCCACCCCCACCTCGCTCCTTCGCTTCCCGCTCCTTCTTCCGCGCCTTTTTCGCCACCATGATCTGCCTCGCCGTAATCTTCGGCGTAATCCTCGTCATCACCTGGCTTGTCCTTCGTCCTTCTCTCCCATCCTTCACTCTCACCACTCTCTCCCTCTCCTCCTTCAACACCTCCTCCCAATCCCTCACCGGCACGTGGCGTCTCACCTTTAACGTCCGTAACGGTAATAACAAACTCTCCGTTAACTATAACGCTCTCCGTTCTTCAATCTTCTATCATTCTAACTACATCGCTGAA…
MS.gene84293.t1	ATGACTAAAGAATGTGACTTCCATGAATACAAACGCCGCCAACTCATCCGTCGCATATTCGCCGCAATCCTCAGCTTCATAATCCTCGTACTCTTTGTAATCTTCCTTATCTGGATCATCCTCCGACCAACCAAACCCCGTTTCATCCTCCAAGACGCAACCGTTTTCGCCTTCAACCTCTCCTCCACCGGAGAAACACCATCCTCAACCACCCCTACACCCAACACCATAACCCTCACAATTCAAGTCACTCTTTCATCCTTCAATCCAAACTCAAAAATAGGCATTTACTATCACAAACTTGACGCATACGCTTCCTATAGAGGACAACAAATCTCATTAGCCACTGAACTTCCACAAACATATCAAGGCCACCGTGACGTCACGGTTTGGTCACCG…
MS.gene85211.t1	ATGGCAGATCGTGTATATCCCGCCGCCAAACCCATGACCAACGGCAACGGTGTCACCAACGGTAACGGTAACGGTGTCTCCGCCGCAAACCCATCATTTCCAGCCACAAAAGCTCAACTCTACGGTGCCACCCGCCCTACCTACCGTCCACAACGTCACCACCGCCGTACCCGCCGCCGTTGCTGCTGCACCTTCTTCTTCTGGTTCTTCCTCATACTTCTCATCCTCCTTCTCCTCCTCGGCGTAACGGGCACCGCTTTCTACCTCATCTACCGTCCCCACCGTCCTTCCTTCACCGTAACATCTCTCAAACTTTCCTACCTCAACCTCACCTCCTCCTCCACCCTCAACTCAAAATTCAACGTCAACATCACTGCAAAAAACCCTAACAAACATATC…
MS.gene85468.t1	ATGTCACAGTTATTGGACAAAGCCAAAAACTATATTGCTGAGAAAGTTGGGGAAATTCCTAAACCTGAGGCAGATATTACAGATGTTGATTTCAAGGACGTGACACGTCAGTCTGTTGAGTATTTGGCTAAGATCAATGTTTCAAATCCTTATTCTACTTCTATTCCAATTTGTGATATCAAGTACTCCTTCAAAAGTGCTAACAGGGAGATAGCATCAGGAACTGTACCAGACCCAGGATCATTGAAAGCCAGTGACACAACATTGCTTAATGTGCTAGTGAAGGTGCCTCATAGCATAATTGTTAACTTGTTTCACCATTCCTCTTTGTCAAAAAGGAGAGATCAAGCTCCCAAGCATCTCTGA
MS.gene85469.t1	ATGTCACAGCTATTGGACAAAGCCAAAAACTATATTGCTGAGAACGTTGGGGAAGTTCCTAAACCTGAGGCAGATATTACAGATGTTGATTTCAAGGACGTGACACGTCAGTCTGTCGAGTATTTGGCTAAGATCAATGTTTCAAATCCTTATTCTACTTCTATTCCAATTTGCGACATCAAGTACTCCTTCAAAAGTGGTAACAGGGAGATAGCATCAGGAACTGTACCAGACCCAGGATCATTGAAAGCCAGTGACACAACATTGCTTAATGTGCTAGTGACGGTGCCTCATAGCATAATTGTTAGCTTGGGAAAGGATATTGGTGCTGATTGGGACATTGATTATCAATTGGATATTGATCTTGTTATTGATCTTCCTATTATTGGCAGTTTCACC…
MS.gene88169.t1	ATGTCCATCAAAGAATGCGGCCACCACGACGACGAAGACCGTGGCAACCTCCTCCGCCGCATAATCGCAGCCGTAGGAGCCTTCATTCTCCTAATACTCCTAACCATCTTCCTAATATGGATCATCCTTAGACCCACAAAACCACGTTTCATGATCCAAGATGCCACCATTTACACTTTCAACATCTCTTCACCAAATTCCTCTCCCTTCCCCATACCCAACACACTAACCCTAACAATGCAAGTCACACTCACAACTCACAACCCAAACAACAGAATAGGCATCTACTATCAAAAACTCCATGTCTATGCTTCTTATAAGAGCCAACAGATCTCGCTACCAACTTCAATTCCAGATACTTACCAAGGTCATAAAGATTTTACCATTTGGTCGCCGTTT…
MS.gene89438.t1	ATGTCGACATCGGATAAACCAGAAATAGTGAAAAGGGGTGAAGAACAAAAGGAAGGTGAGGAAAAGGGTGGATTTCTCAATACAGTGAAGGGTTTCATTCAAGACATTGGGGAGAAGATTGAGGAAACAGTTGGGTTTGGGAAACCAACTGCAGATGTTTCGGAGATACACATTCCTAAAATTAATCTTGACAAAGCAGATCTTGTTGTTGATATTCTCATAAAGAATCCGAATCCGGTACCGATTCCCCTAATTGATATTAACTATTTGGTTGAGAGCGATGGGAGGAAGCTAGTTTCGGGTTTGATACCGGATTCTGGTACAATTCATGCACATGGCGAGGAAACGGTAAAAATTCCTGTTACTTTGATTTATGATGACATAAAAAATACATATGCT…
MS.gene91390.t1	ATGTACGGAAACGATCACATACCCGTTCACCATGTCCCGGGTCCACACCTGGGTCCACACCCAACCCCGAAGCCCATAAAGCGCCATCATTCCACCAAATACTACCTCCAACGGGTTCAAGATAGCCTCACAACCCGTGCTACCAAAATGGTATGCACCGTTTTCTTAAGCCTCCTTGCAATCATTGGGCTCATCACCTTCATCGTCTGGCTAAGTCTACGTCCACATCGGCCTAGGTTTTTTATGCGTGACTTCACCTTAACGGGTCTAGCACAACAAACCGGGTTCGGAAATGCCCAAATAACCTTCAAAGTAGACGCCCGAAATTCCAACCAGAATATCGGGGTTTACTACGAAGCTATGGAAGGGTCACTTTATTACAGAAATAATGTTATCGGG…
MS.gene92109.t1	ATGTCGCAGTTGGTGAATAAAGCCAAGAACTTTGTGTCTGAAAAAATTGGTGATATGGCCAAGCCAGAGGCAAGTGTTACTGACGTGGATTTCAAGAAAGTGAGCATGAACAATGTTGAATATTTGGCTAAGGTTTCTGTCAATAATCCTTATTCAACTCCAATCCCCATTTGTGAGGTCAAATACTCTTTCAAAAGTGCCAACAGGGAGATAGCATCAGGGACAATACCAGATCCAGGGTCTTTGAAGGCAAAGGACACAACAATGGTGGATGTACCTGTGAAGGTACCATATGGCATATTGATGAGCTTGGCAAGGGACATTGGAGCTGATTGGGACATTGATTATCAATTGGATTTGGGACTTGTTATTGACCTTCCTGTTATTGGAAACTTCACC…
MS.gene93831.t1	ATGTACGGAAACGATCACATACCCGTTCACCATGTCCCAGGTTCACACCCGGGACCACACCCAACCCCGAAGCCCATAAAGCGCCATCATTCCACCAAATACTACCTCCAACGGGTTCAAGATAGCCTCACAACCCGTGCTACCAAAATGGTATGCACCGTTTTCTTGAGCCTCCTTGCAATCATTGGGCTCATCACCTTCATCGTCTGGCTAAGTCTACGTCCACATCGGCCTAGGTTTTTTATGCGTGACTTCACTTTAACGGGTCTAGCACAACAAACTGGGTTCGGAAATGCCCAAATAACCTTCAAAGTAGACGCCCGAAATTCCAACCAGAATATCGGGGTTTACTACGAAGCTATGGAAGGGTCACTTTATTACAGAAATAATGTTATCGGG…
MS.gene93991.t1	ATGTGCTGCAGATTTCATTGGTTCTGGTGCATTTATTGCACAATCTACGCTGTTATATTCTTCTTCATGTCTTTCTCAATCATCGCCTGGATAGTAATCTCTCCCTCAAGCGTGAAATTCCACATAACAGACGCTACTCTCACCGAGTTCAACCTCACAAACAACAACACCTTATACTACAATTTCAAAGTCAATGTCACAGTACGAAACCCCAACAACAACATCATAGTCTATTACCGAAGAATCACAACGATTGCTTGGTACAAAGACAATTATTTTGGTTATGTGAGCTTGACACCGTTCGATCAAGGACACAAGAATACAACTTTTCTTGGACCGATTGAGTTTAAAGGAAATACTAAGATCAAACTTGGACGTCAACAACTTGACGAGTATTTT…
MS.gene93992.t1	ATGTGTTGCCGACCTCGTTGGTTTTGGTGCTTCTATTGCACAATCTATGTCGTTATATTCTTTTTCATGATTACCGCAGTCATCTTCTGGATAGTAATCTCCCCCTCAAGCGTGAAATTTCACATAACCGATGCTACTCTCACCGAGTTCAACATCACAAACAACAATACCTTGTACTACAATTTCAAAGTCAATGTTACCTTACGAAACCCCAACAACAACATCATAGTCTATTACCGAAGAATCACAGCAATTGCTTGGTACAAAGACAATGATTTTAGTTATGTGAGTTTGACACCGTTCGATCAAGGACACAAGAATACAACTTTTCTTGGACCAATTGAGTTTAAAGGAAATACTAAGATCAATCTTGGACGTCAACAACTTAACGAGTATTTT…
MS.gene97049.t1	ATGAACTTAACATCTTTGTCTACTATTTCATCGGAGTTTGATGTATCTGTTAAAGCTGATAATGGTAACAACAAGATCGGAATCTACTACGAAAGCGATAGCAGCGTTGAAATGTTTTACAGAGGCGTTAGCCTCTGTAATAGCGTGTTGCCGGTGTTTTATCAGCCGTCGAATAACGTGACGGTGTTTCAGACGGTGTTGAAAGGTAACGACATTGAACTTGCGAGATCGGATCAGAGAGAGTTGGTGAATGCAGTTACAAAACGAAGCGTGCAATTAAAGTTGAAGCTGAGAGCACCGGTGAAGATTAAAGTTGGATCTGTGAAGACGTGGAAGATTAGAGTTAAGGTTGACTGTGATCTAACGGTGGATCAGTTAATGGCGCAGGCAAAGATTGTT…
MS.gene98613.t1	ATGTCCATCAAAGAATGTGGCCACCACGACGACGAAGACCGTGGCAACCTCCGCCGCATAATTGCAGCCGTAGGAGCCTTCATTCTCCTAATACTCCTAACCATCTTCCTAATATGGATCATCCTTAGACCCACAAAACCACGTTTCATGATCCAAGATGCCACCATTTACACTTTCAACATCTCTTCACCAAATTCCTCTCCCTTCCCCACACCCAACACACTAACCCTAACAATGCAAGTCACACTCACAACTCACAACCCTAACAACAAAATAGGCATCTACTATCAAAAACTCCATGTCTATGCTTCTTATAAGAGCCAACAGATCTCACTACCAACTTCAATTCCTGATACTTACCAAGGTCATAAAGATTTTACCATTTGGTCGCCGTTTATT…
MS.gene99096.t1	ATGGCAGATAATCAAAGAATTCATCCACTTCATGATGTTGAAGCACCTCAACAACAACCTTCAGCACCTTTAGTACCAAGAAACATGTCAAAATCTGATGATCCTGAACAACAACATGGTCCTCCTCCTTTTCCTAGTACACAACAAACTTTGCCTATTCCTATTAATCAATCAAAACCACCAAAGAAAAGAAGAAGCTGTTGCTGCAAATTCTTCTGTTGGATTTTCAGCATACTAATATTTTTGATCATAGCACTTGGCATAACAATTGGAATACTCTTCCTTGTTTTTAGACCAAAGATTCCAAAATACTCGGTCGATGAACTACGTGTCACGCAATTCGATCTTTCAAACAACAACAGTTTGGCAGTCACATTCAACTTAACATTCACTGCAAGA…
MS.gene99388.t1	ATGGCTGACCGTGTTCACCCCCGTGACTCACCACCAGTTTCTCCACAATCCGCCGTTGTTGCTCCAAAACCACCGTTAGATAAGCCTGTTCCACCAGCGGGAACTTATGTCATCAAGATTCCTAAGGACATAGTCCACCGAGTCCCTCCACCGGAGAACGCTCGCCGTTACGAACAATACACACGCAAGAAACACCGTCGGAACCGTCATTGCTGCTGCCTTTGCTGGTTCATCGGAATAATTTTCATCCTCATCATGCTCCTTGGCATTGCCGCCGGCATTTTCTACCTTGTTTTCCGCCCAAAAGCACCAAACTACACCATCGAAAACATCACCATTAGAGGAATCAACATAACCTCACCGTTGTCCACGACAGGGATCTCACCGGAGTTTGACGTC…
MS.gene99672.t1	ATGTACGGAAACGATCACATACCCGTTCACCATGTCCCAGGTTCACACCCGGGACCACACCCAACCCCGAAGCCCATAAAGCGCCATCATTCCACCAAATACTACCTCCAACGGGTTCAAGATAGCCTCACAACCCGTGCTACCAAAATGGTATGCACCGTTTTCTTGAGCCTCCTTGCAATCATTGGGCTCATCACCTTCATCGTCTGGCTAAGTCTACGTCCACATCGGCCTAGGTTTTTTATGCGTGACTTCACTTTAACGGGTCTAGCACAACAAACTGGGTTCGGAAATGCCCAAATAACCTTCAAAGTAGACGCCCGAAATTCCAACCAGAATATCGGGGTTTACTACGAAGCTATGGAAGGGTCACTTTATTACAGAAATAATGTTATCGGG…
