# Supplementary material for: Genome−wide identification and analysis of LEA_2 gene family in alfalfa (Medicago sativa L.) under aluminum stress
Source: Front Plant Sci. 2022 Nov 28;13:976160. doi: 10.3389/fpls.2022.976160 (PMC9742422; doi:10.3389/fpls.2022.976160)
Supplement: Supplementary file 3 [file Table_2.xlsx]

## Sheet: Sheet1
gene_name	Al-0h-1_	Al-0h-2_	Al-0h-3_	Al-0h	Al-3h-1_	Al-3h-2_	Al-3h-3_	Al-3h	Al-6h-1_	Al-6h-2_	Al-6h-3_	Al-6h	Al-12h-1_	Al-12h-2_	Al-12h-3_	Al-12h	Al-24h-1_	Al-24h-2_	Al-24h-3_	Al-24h	Al-0h-1_Al-0h-2_Al-0h-3_vs_Al-12h-1_Al-12h-2_Al-12h-3_DESeq2_FDR	Al-0h-1_Al-0h-2_Al-0h-3_vs_Al-12h-1_Al-12h-2_Al-12h-3_DESeq2_log2FC	Al-0h-1_Al-0h-2_Al-0h-3_vs_Al-12h-1_Al-12h-2_Al-12h-3_DESeq2_(FDR_0.05_FC_1.5)_regulated	Al-0h-1_Al-0h-2_Al-0h-3_vs_Al-24h-1_Al-24h-2_Al-24h-3_DESeq2_FDR	Al-0h-1_Al-0h-2_Al-0h-3_vs_Al-24h-1_Al-24h-2_Al-24h-3_DESeq2_log2FC	Al-0h-1_Al-0h-2_Al-0h-3_vs_Al-24h-1_Al-24h-2_Al-24h-3_DESeq2_(FDR_0.05_FC_1.5)_regulated	Al-0h-1_Al-0h-2_Al-0h-3_vs_Al-3h-1_Al-3h-2_Al-3h-3_DESeq2_FDR	Al-0h-1_Al-0h-2_Al-0h-3_vs_Al-3h-1_Al-3h-2_Al-3h-3_DESeq2_log2FC	Al-0h-1_Al-0h-2_Al-0h-3_vs_Al-3h-1_Al-3h-2_Al-3h-3_DESeq2_(FDR_0.05_FC_1.5)_regulated	Al-0h-1_Al-0h-2_Al-0h-3_vs_Al-3h-1_Al-3h-2_Al-3h-3_Al-6h-1_Al-6h-2_Al-6h-3_Al-12h-1_Al-12h-2_Al-12h-3_Al-24h-1_Al-24h-2_Al-24h-3_DESeq2_FDR	Al-0h-1_Al-0h-2_Al-0h-3_vs_Al-3h-1_Al-3h-2_Al-3h-3_Al-6h-1_Al-6h-2_Al-6h-3_Al-12h-1_Al-12h-2_Al-12h-3_Al-24h-1_Al-24h-2_Al-24h-3_DESeq2_log2FC	Al-0h-1_Al-0h-2_Al-0h-3_vs_Al-3h-1_Al-3h-2_Al-3h-3_Al-6h-1_Al-6h-2_Al-6h-3_Al-12h-1_Al-12h-2_Al-12h-3_Al-24h-1_Al-24h-2_Al-24h-3_DESeq2_(FDR_0.05_FC_1.5)_regulated	Al-0h-1_Al-0h-2_Al-0h-3_vs_Al-6h-1_Al-6h-2_Al-6h-3_DESeq2_FDR	Al-0h-1_Al-0h-2_Al-0h-3_vs_Al-6h-1_Al-6h-2_Al-6h-3_DESeq2_log2FC	Al-0h-1_Al-0h-2_Al-0h-3_vs_Al-6h-1_Al-6h-2_Al-6h-3_DESeq2_(FDR_0.05_FC_1.5)_regulated	Al-12h-1_Al-12h-2_Al-12h-3_vs_Al-24h-1_Al-24h-2_Al-24h-3_DESeq2_FDR	Al-12h-1_Al-12h-2_Al-12h-3_vs_Al-24h-1_Al-24h-2_Al-24h-3_DESeq2_log2FC	Al-12h-1_Al-12h-2_Al-12h-3_vs_Al-24h-1_Al-24h-2_Al-24h-3_DESeq2_(FDR_0.05_FC_1.5)_regulated	Al-3h-1_Al-3h-2_Al-3h-3_vs_Al-24h-1_Al-24h-2_Al-24h-3_DESeq2_FDR	Al-3h-1_Al-3h-2_Al-3h-3_vs_Al-24h-1_Al-24h-2_Al-24h-3_DESeq2_log2FC	Al-3h-1_Al-3h-2_Al-3h-3_vs_Al-24h-1_Al-24h-2_Al-24h-3_DESeq2_(FDR_0.05_FC_1.5)_regulated	Al-3h-1_Al-3h-2_Al-3h-3_vs_Al-6h-1_Al-6h-2_Al-6h-3_DESeq2_FDR	Al-3h-1_Al-3h-2_Al-3h-3_vs_Al-6h-1_Al-6h-2_Al-6h-3_DESeq2_log2FC	Al-3h-1_Al-3h-2_Al-3h-3_vs_Al-6h-1_Al-6h-2_Al-6h-3_DESeq2_(FDR_0.05_FC_1.5)_regulated	Al-3h-3_Al-3h-1_Al-3h-2_vs_Al-12h-1_Al-12h-2_Al-12h-3_DESeq2_FDR	Al-3h-3_Al-3h-1_Al-3h-2_vs_Al-12h-1_Al-12h-2_Al-12h-3_DESeq2_log2FC	Al-3h-3_Al-3h-1_Al-3h-2_vs_Al-12h-1_Al-12h-2_Al-12h-3_DESeq2_(FDR_0.05_FC_1.5)_regulated	Al-6h-1_Al-6h-2_Al-6h-3_vs_Al-24h-1_Al-24h-2_Al-24h-3_DESeq2_FDR	Al-6h-1_Al-6h-2_Al-6h-3_vs_Al-24h-1_Al-24h-2_Al-24h-3_DESeq2_log2FC
MsLEA_2-9	337.856	346.057	339.479	341.131	326.056	333.233	345.129	334.806	400.601	384.622	368.276	384.5	275.523	294.058	282.407	283.996	310.179	325.408	312.96	316.182	0.0253302	-0.241376	normal	0.239044	-0.0872785	normal	0.644361	-0.0397864	normal	0.881077	-0.0379261	normal	0.039233	0.180052	normal	0.330216	0.152099	normal	0.629676	-0.048746	normal	0.0234209	0.213207	normal	0.129345	-0.200136	normal	0.00227859	-0.263649
MsLEA_2-1	5.50513	6.08761	7.19366	6.26213	7.12274	10.3987	9.99175	9.17108	6.97023	8.74958	8.83308	8.1843	14.4523	12.9895	12.1954	13.2124	5.17366	6.73303	4.16113	5.35594	0.000608459	0.77388	up	0.772019	-0.109578	normal	0.204568	0.320768	normal	0.339971	0.285366	normal	0.439224	0.249463	normal	0.00022468	-0.796787	down	0.0873995	-0.387468	normal	0.912096	-0.0767127	normal	0.219951	0.354564	normal	0.245678	-0.323623
MsLEA_2-17	11.4791	11.0102	8.27595	10.2551	9.59775	9.1993	9.50821	9.43509	9.78752	11.1995	9.30007	10.0957	9.77975	7.90828	8.63556	8.77453	7.01066	7.6353	5.80573	6.81723	0.545552	-0.181342	normal	0.0110007	-0.451836	normal	0.646153	-0.111833	normal	0.469018	-0.180226	normal	0.980841	-0.00901809	normal	0.316497	-0.276676	normal	0.0537176	-0.343482	normal	0.829662	0.0958886	normal	0.877828	-0.0678303	normal	0.0159762	-0.441026
MsLEA_2-19	2.52029	2.47716	2.25553	2.41766	2.86466	4.02617	3.86378	3.58487	4.74912	4.12101	2.86646	3.91219	2.65162	2.63784	2.23211	2.50719	3.25018	3.19885	2.15257	2.8672	0.937354	0.0426038	normal	0.6218	0.163051	normal	0.126937	0.36172	normal	0.313887	0.279547	normal	0.0633113	0.468087	normal	0.814743	0.121103	normal	0.550294	-0.175655	normal	0.910682	0.0775054	normal	0.356025	-0.303486	normal	0.383159	-0.260958
MsLEA_2-6	3.17682	2.7218	4.29057	3.3964	3.23874	3.32269	4.66823	3.74322	2.66065	2.90779	2.7909	2.78645	3.28642	3.01592	4.07134	3.45789	2.71373	3.31089	2.30679	2.77713	0.969515	0.0224963	normal	0.685789	-0.142932	normal	0.848248	0.0739374	normal	0.898244	-0.0566	normal	0.679178	-0.16072	normal	0.726037	-0.165172	normal	0.487575	-0.200459	normal	0.653299	-0.183034	normal	0.931808	-0.0529152	normal	0.997094	0.00131439
MsLEA_2-37	3.56529	4.50409	3.62427	3.89788	3.5013	3.85064	3.91906	3.757	2.87985	4.10043	3.44913	3.47647	4.7005	3.68258	3.01606	3.79971	3.48075	4.81163	4.91679	4.40306	0.964573	-0.0212174	normal	0.580882	0.149613	normal	0.858339	-0.055004	normal	0.986708	-0.00775044	normal	0.688342	-0.125528	normal	0.693133	0.159191	normal	0.398606	0.196025	normal	0.92449	-0.0621932	normal	0.959497	0.0283231	normal	0.306772	0.258384
MsLEA_2-35	24.4033	24.7652	25.8016	24.99	26.4592	28.6305	26.5632	27.2177	22.0682	26.0351	25.3447	24.4827	24.0352	21.5444	26.7621	24.1139	22.3958	22.9605	25.1054	23.4872	0.88068	-0.0377142	normal	0.631325	-0.066298	normal	0.284281	0.105598	normal	0.989036	-0.0034415	normal	0.930897	-0.0174982	normal	0.942264	-0.0271857	normal	0.0931062	-0.170751	normal	0.530461	-0.117944	normal	0.504585	-0.139011	normal	0.827462	-0.048021
MsLEA_2-24	8.70989	6.35226	7.03517	7.36577	9.80982	10.4168	8.9784	9.73501	7.09441	9.5203	7.76343	8.12605	4.57935	9.32873	7.80795	7.23868	7.82399	9.27651	6.91606	8.00552	0.990421	-0.00729176	normal	0.688293	0.117931	normal	0.0953781	0.317384	normal	0.666984	0.135755	normal	0.693113	0.124313	normal	0.83093	0.107443	normal	0.401945	-0.188826	normal	0.604346	-0.174245	normal	0.406822	-0.272576	normal	0.993747	-0.00345903
MsLEA_2-39	9.01251	10.0946	8.98372	9.36362	12.2219	12.2208	10.0482	11.497	11.375	12.7549	12.7178	12.2826	12.4038	13.4431	9.02338	11.6234	11.0295	12.2037	11.3265	11.5199	0.317635	0.268161	normal	0.137132	0.269163	normal	0.212031	0.234091	normal	0.0656285	0.291403	normal	0.0469888	0.349254	normal	0.989482	-0.00731254	normal	0.91394	0.0325033	normal	0.811771	0.0985086	normal	0.948515	0.0348139	normal	0.820476	-0.0714565
MsLEA_2-52	67.6878	65.4968	69.5779	67.5875	62.1982	59.4201	57.8131	59.8105	62.0881	62.6336	65.9075	63.543	70.037	60.2175	60.5993	63.6179	57.2406	61.5228	60.4263	59.7299	0.7209	-0.070796	normal	0.0243507	-0.153517	normal	0.000786008	-0.187236	normal	0.17476	-0.121451	normal	0.449555	-0.0759479	normal	0.74212	-0.0785052	normal	0.796412	0.0310282	normal	0.368141	0.107888	normal	0.612415	0.106305	normal	0.542586	-0.0774664
MsLEA_2-45	12.4673	11.9951	10	11.4875	16.1105	14.6266	13.0836	14.6069	12.431	14.2707	11.9849	12.8955	13.2839	14.2876	11.4951	13.0222	14.848	12.5986	13.9271	13.7913	0.546833	0.168598	normal	0.162245	0.244754	normal	0.0724965	0.286962	normal	0.164332	0.222562	normal	0.502912	0.155801	normal	0.860857	0.0725811	normal	0.873334	-0.0418024	normal	0.728341	-0.123263	normal	0.756575	-0.113429	normal	0.762969	0.0880956
MsLEA_2-53	48.4006	53.0026	51.0283	50.8105	90.7729	88.6589	90.642	90.0246	51.3511	56.6339	53.7717	53.9189	118.546	104.165	115.712	112.808	66.1513	77.8426	70.4769	71.4903	2.34737e-29	1.09756	up	1.67638e-07	0.481968	normal	1.08803e-25	0.775228	up	0.0531415	0.451759	normal	0.591357	0.0906605	normal	9.21117e-08	-0.597977	down	0.00246373	-0.281726	normal	2.73234e-15	-0.658671	down	0.00477242	0.325011	normal	0.00050141	0.383786
MsLEA_2-64	0	0.216063	0.14441	0.120158	0	0	0	0	0	0	0	0	0	0	0	0	0	0	0	0	--	--	--	--	--	--	--	--	--	--	--	--	--	--	--	--	--	--	--	--	--	--	--	--	--	--	--	--	--
MsLEA_2-65	0	0	0	0	0	0	0	0	0	0	0	0	0	0	0	0	0	0	0	0	--	--	--	--	--	--	--	--	--	--	--	--	--	--	--	--	--	--	--	--	--	--	--	--	--	--	--	--	--
MsLEA_2-58	31.6915	30.6237	28.7656	30.3603	25.4927	28.4112	30.2697	28.0579	31.334	34.4511	28.9948	31.5933	22.2359	21.306	22.1012	21.881	32.0518	31.7132	25.0546	29.6065	0.00300295	-0.422409	normal	0.966398	-0.011917	normal	0.497832	-0.113099	normal	0.698123	-0.103733	normal	0.779944	0.0641292	normal	0.0242269	0.387189	normal	0.64602	0.0956479	normal	0.488918	0.164762	normal	0.111088	-0.294221	normal	0.789907	-0.0745057
MsLEA_2-51	28.437	28.582	29.22	28.7463	36.7739	34.3576	41.3487	37.4934	35.8329	36.2421	33.4127	35.1626	33.3455	33.7553	32.6863	33.2624	30.7196	32.1285	32.4413	31.7631	0.177478	0.209025	normal	0.210323	0.154799	normal	0.000574826	0.346994	normal	0.0169735	0.251513	normal	0.0133935	0.285168	normal	0.86329	-0.0544588	normal	0.127955	-0.191208	normal	0.877506	-0.0601685	normal	0.588176	-0.133898	normal	0.44846	-0.128295
MsLEA_2-85	0.327916	0.635121	0.455761	0.472933	0.686238	0.709417	0.827495	0.74105	0.38324	0.103978	0.570114	0.352444	0.865502	0.251255	0.567303	0.561353	0.336254	0.496889	0.354571	0.395905	--	--	--	--	--	--	--	--	--	--	--	--	--	--	--	--	--	--	--	--	--	--	--	--	--	--	--	--	--
MsLEA_2-82	2.90323	2.94166	2.58672	2.81054	2.67133	3.53579	3.66258	3.2899	3.61857	2.83562	3.80163	3.41861	2.8338	2.54554	3.94168	3.10701	2.61667	3.3993	4.11369	3.37655	0.862867	0.0916795	normal	0.668034	0.149613	normal	0.741464	0.116735	normal	0.612461	0.16768	normal	0.65231	0.172218	normal	0.914493	0.0670927	normal	0.938193	0.0319518	normal	0.965366	0.0337239	normal	0.959123	-0.0325128	normal	0.992362	-0.00513285
MsLEA_2-23	0.166021	0.193153	0.56635	0.308508	0.427633	0.237528	0.0852	0.25012	0	0.372983	0.104979	0.159321	0.044022	0	0.081516	0.041846	0.139503	0.304299	0.352226	0.265343	--	--	--	--	--	--	--	--	--	--	--	--	--	--	--	--	--	--	--	--	--	--	--	--	--	--	--	--	--
MsLEA_2-86	0.87992	1.3736	1.19882	1.15078	2.28303	1.7753	1.66031	1.90622	1.33609	1.22025	1.04235	1.19956	0.962097	2.17543	0.923327	1.35362	0.662518	1.72802	1.29677	1.2291	0.832303	0.109721	normal	0.916955	0.0455646	normal	0.178696	0.344082	normal	0.69381	0.151526	normal	0.945954	0.0343909	normal	0.943305	-0.0465773	normal	0.357363	-0.242095	normal	0.408243	-0.251121	normal	0.6544	-0.191895	normal	0.977474	0.0158981
MsLEA_2-97	2.95122	3.01407	3.24857	3.07129	4.82642	3.72938	3.87914	4.14498	3.04486	4.20582	3.54964	3.60011	2.38759	3.00845	3.59478	2.99694	4.36734	4.6694	4.3504	4.46238	0.967255	-0.0222377	normal	0.0492159	0.418952	normal	0.296825	0.260006	normal	0.367858	0.236979	normal	0.549964	0.194681	normal	0.127284	0.417656	normal	0.600336	0.149112	normal	0.931838	-0.0611408	normal	0.464978	-0.258664	normal	0.45683	0.218581
MsLEA_2-94	2.00976	1.05206	1.80903	1.62362	1.12815	1.48909	1.77611	1.46445	1.4795	1.08663	1.05642	1.20752	1.2036	1.54383	2.08393	1.61046	1.31904	1.55597	1.14252	1.33918	0.991259	-0.00709124	normal	0.706301	-0.135102	normal	0.833343	-0.0806622	normal	0.732962	-0.13197	normal	0.552507	-0.215613	normal	0.795857	-0.131192	normal	0.892421	-0.0521163	normal	0.871851	-0.0941504	normal	0.905611	0.0698857	normal	0.901177	0.0592948
MsLEA_2-88	58.0169	55.0333	56.2008	56.417	55.4543	55.4403	53.8015	54.8987	50.7411	57.0685	56.6291	54.8129	61.3218	51.0061	54.5954	55.6411	52.9135	51.646	53.3911	52.6502	0.97836	-0.0073751	normal	0.395279	-0.0771646	normal	0.558083	-0.0521215	normal	0.724239	-0.042111	normal	0.848853	-0.0293776	normal	0.787719	-0.0677808	normal	0.829055	-0.0266341	normal	0.947528	0.0217219	normal	0.889195	0.0406141	normal	0.778094	-0.0477612
MsLEA_2-22	1.3878	1.36874	1.27157	1.3427	1.22143	1.54659	1.19816	1.32206	1.2074	1.37726	1.68756	1.42407	1.44593	1.61857	1.29066	1.45172	1.16915	1.46681	1.81516	1.48371	0.785389	0.104645	normal	0.675778	0.125833	normal	0.940255	-0.0274039	normal	0.811391	0.0756004	normal	0.821702	0.0791911	normal	0.967234	0.0268008	normal	0.617571	0.14203	normal	0.873293	0.090455	normal	0.789809	0.118275	normal	0.908953	0.0497224
MsLEA_2-101	2.50259	2.23897	1.89476	2.21211	2.74236	3.23136	2.70013	2.89129	2.07298	2.15177	2.48064	2.23513	1.78743	1.67082	1.49588	1.65138	2.31887	1.98509	2.59225	2.29874	0.401605	-0.284581	normal	0.904283	0.0501221	normal	0.296357	0.259908	normal	0.9526	0.0283772	normal	0.972845	0.0161201	normal	0.367531	0.304795	normal	0.464482	-0.196933	normal	0.533102	-0.213551	normal	0.0360561	-0.502608	normal	0.946204	0.0336436
MsLEA2	27.6843	28.1428	25.4316	27.0863	41.5293	40.9564	39.6985	40.7281	44.1412	46.0142	42.2294	44.1282	26.6005	22.9893	26.3378	25.3092	31.4578	37.2944	30.7133	33.1552	0.735357	-0.0806462	normal	0.00874015	0.292043	normal	7.44777e-12	0.546707	normal	0.120765	0.325731	normal	2.23215e-13	0.678329	up	0.018196	0.358359	normal	0.0227072	-0.243609	normal	0.449989	0.130729	normal	1.13194e-08	-0.607328	down	0.00113377	-0.371285
MsLEA_2-137	12.9637	15.0133	12.0749	13.3506	22.9805	24.434	25.2328	24.2158	28.8923	28.2751	22.9335	26.7003	9.40922	13.2002	8.68091	10.4301	16.2478	20.4942	14.9723	17.2381	0.341016	-0.273081	normal	0.0776941	0.324095	normal	1.08998e-08	0.736009	up	0.372073	0.274947	normal	1.02927e-09	0.87619	up	0.00878003	0.552156	normal	0.0113718	-0.382081	normal	0.673572	0.135247	normal	9.62348e-09	-0.922471	down	0.00139973	-0.511236
MsLEA_2-133	1.48484	2.26764	2.08602	1.94617	3.62315	3.08981	2.74148	3.15148	2.84349	1.92295	1.81964	2.19536	1.52214	2.7434	2.84851	2.37135	3.10198	2.71699	2.78323	2.8674	0.733544	0.16017	normal	0.253564	0.309711	normal	0.141473	0.36564	normal	0.33871	0.27596	normal	0.833617	0.0939247	normal	0.758278	0.149479	normal	0.895232	-0.0510731	normal	0.530665	-0.219212	normal	0.662391	-0.19136	normal	0.54196	0.206171
MsLEA_2-128	22.8429	22.6637	24.3805	23.2957	44.3219	40.1973	44.1761	42.8984	32.5865	34.9805	32.961	33.5093	27.8118	43.8529	40.0995	37.2548	47.1816	46.0159	42.3918	45.1964	0.000439084	0.599459	up	2.91332e-24	0.912646	up	6.30969e-19	0.810164	up	8.67199e-07	0.668122	up	7.01125e-06	0.49944	normal	0.329324	0.240209	normal	0.480661	0.101094	normal	0.0137663	-0.297527	normal	0.655007	-0.146767	normal	0.000171955	0.406185
MsLEA_2-121	1.10391	0.937068	0.491079	0.844018	1.88373	2.09187	1.55885	1.84482	0.847058	0.905	0.774356	0.842138	0.946635	1.48472	0.796698	1.07602	0.948917	1.02967	0.957227	0.978603	--	--	--	--	--	--	0.0384069	0.472595	normal	0.482746	0.230214	normal	--	--	--	--	--	--	0.113897	-0.36156	normal	0.07693	-0.379579	normal	0.370196	-0.302232	normal	--	--
MsLEA_2-120	99.2981	101.884	105.3	102.161	109.94	110.919	105.302	108.72	97.6531	99.3049	92.7433	96.5671	63.2622	88.6612	86.0688	79.3307	92.6622	91.5857	88.8269	91.0249	0.049536	-0.320862	normal	0.0863023	-0.141644	normal	0.423406	0.0732802	normal	0.640495	-0.103799	normal	0.641876	-0.0666406	normal	0.43063	0.182049	normal	0.00328174	-0.215119	normal	0.335282	-0.135682	normal	0.0158686	-0.37718	normal	0.646823	-0.0739622
MsLEA_2-136	12.2552	12.8526	11.6721	12.26	13.5753	10.855	10.6411	11.6905	14.4398	13.5467	12.5068	13.4978	11.0315	11.7119	12.122	11.6218	14.7493	16.5671	14.7855	15.3673	0.866321	-0.0571868	normal	0.039661	0.306693	normal	0.754642	-0.0765122	normal	0.765252	0.0831119	normal	0.562336	0.133424	normal	0.0646862	0.352032	normal	0.0135354	0.368224	normal	0.479531	0.189382	normal	0.970778	0.0177276	normal	0.440362	0.168417
MsLEA_2-154	1.45393	1.42912	0.847441	1.2435	1.82021	1.90541	1.9801	1.9019	0.960732	1.53304	0.873174	1.12232	1.46919	1.39582	1.36736	1.41079	0.893301	1.14537	1.57541	1.20469	0.820917	0.115629	normal	0.985101	-0.00932259	normal	0.237149	0.311545	normal	0.786611	0.111145	normal	0.901968	-0.059328	normal	0.842327	-0.109032	normal	0.244792	-0.290497	normal	0.2856	-0.290283	normal	0.61739	-0.208632	normal	0.93555	0.0411575
MsLEA_2-153	0	0.098785	0	0.0329283	0	0	0	0	0	0	0	0	0	0.42343	0	0.141143	0	0.082646	0	0.0275487	--	--	--	--	--	--	--	--	--	--	--	--	--	--	--	--	--	--	--	--	--	--	--	--	--	--	--	--	--
MsLEA_2-152	0.29605	0.371597	0.374554	0.3474	0.292544	0.106617	0.187526	0.195562	0.164501	0	0.189971	0.118157	0.230475	0.053577	0.143703	0.142585	0.223259	0.077069	0.093161	0.131163	--	--	--	--	--	--	--	--	--	--	--	--	--	--	--	--	--	--	--	--	--	--	--	--	--	--	--	--	--
MsLEA_2-139	0	0	0	0	0	0	0	0	0	0	0	0	0	0	0	0	0	0	0	0	--	--	--	--	--	--	--	--	--	--	--	--	--	--	--	--	--	--	--	--	--	--	--	--	--	--	--	--	--
[truncated: 4 more columns]
